# Supplementary material for: Description of 23 new species of the Exocelina ekari-group from New Guinea, with a key to all representatives of the species group (Coleoptera, Dytiscidae, Copelatinae)
Source: Zookeys. 2014 Dec 23;(468):1–83. doi: 10.3897/zookeys.468.8506 (PMC4296520; doi:10.3897/zookeys.468.8506)
Supplement: XML Treatment for Exocelina bewaniensis [file zookeys.468.8506-treatment1.xml]

<!DOCTYPE tp:taxon-treatment
  PUBLIC "-//TaxonX//DTD Taxonomic Treatment Publishing DTD v0 20100105//EN" "tax-treatment-NSO.dtd">
<tp:taxon-treatment xmlns:tp="http://www.plazi.org/taxpub"><tp:treatment-meta><kwd-group><label>Taxon classification</label><kwd><named-content content-type="kingdom">Animalia</named-content></kwd><kwd><named-content content-type="order">Coleoptera</named-content></kwd><kwd><named-content content-type="family">Dytiscidae</named-content></kwd></kwd-group><mixed-citation publication-type="journal"><person-group><name><surname>Shaverdo</surname><given-names>Helena</given-names></name><name><surname>Sagata</surname><given-names>Katayo</given-names></name><name><surname>Panjaitan</surname><given-names>Rawati</given-names></name><name><surname>Menufandu</surname><given-names>Herlina</given-names></name><name><surname>Balke</surname><given-names>Michael</given-names></name></person-group><article-title>Description of 23 new species of the <italic><tp:taxon-name><tp:taxon-name-part taxon-name-part-type="genus">Exocelina</tp:taxon-name-part> <tp:taxon-name-part taxon-name-part-type="species">ekari</tp:taxon-name-part></tp:taxon-name></italic>-group from New Guinea, with a key to all representatives of the species group (<tp:taxon-name><tp:taxon-name-part taxon-name-part-type="order">Coleoptera</tp:taxon-name-part></tp:taxon-name>, <tp:taxon-name><tp:taxon-name-part taxon-name-part-type="family">Dytiscidae</tp:taxon-name-part></tp:taxon-name>, <tp:taxon-name><tp:taxon-name-part taxon-name-part-type="subfamily">Copelatinae</tp:taxon-name-part></tp:taxon-name>)</article-title><source>Zookeys</source><day>23</day><month>12</month><year>2014</year><volume>2014</volume><issue>468</issue><fpage>1</fpage><lpage>83</lpage><pub-id pub-id-type="doi">10.3897/zookeys.468.8506</pub-id></mixed-citation></tp:treatment-meta><tp:nomenclature><label>1.</label><tp:taxon-name>
                        <tp:taxon-name-part taxon-name-part-type="genus">Exocelina</tp:taxon-name-part>
                        <tp:taxon-name-part taxon-name-part-type="species">bewaniensis</tp:taxon-name-part>
                        <object-id xmlns:xlink="http://www.w3.org/1999/xlink" content-type="zoobank" xlink:type="simple">http://zoobank.org/151F516D-6765-4625-8866-CDB50A5B4863</object-id>
                    </tp:taxon-name><tp:taxon-authority>Shaverdo, Menufandu &amp; Balke</tp:taxon-authority><tp:taxon-status xmlns:xlink="http://www.w3.org/1999/xlink" xlink:type="simple">sp. n.</tp:taxon-status><xref ref-type="fig" rid="F19">Figs 21</xref><xref ref-type="fig" rid="F20">–23</xref><xref ref-type="fig" rid="F28">, 49</xref><tp:nomenclature-citation-list><tp:nomenclature-citation><tp:taxon-name><tp:taxon-name-part taxon-name-part-type="genus">Exocelina</tp:taxon-name-part></tp:taxon-name><comment> undescribed sp. MB1295: <xref ref-type="bibr" rid="B12">Toussaint et al. 2014</xref>: Supplementary figs 1–4, Tab. 2.</comment></tp:nomenclature-citation></tp:nomenclature-citation-list></tp:nomenclature><tp:treatment-sec sec-type="Type locality"><title>Type locality.</title><p>Papua New Guinea: Sandaun Province, Bewani Mts., approximately <named-content xmlns:xlink="http://www.w3.org/1999/xlink" content-type="dwc:verbatimCoordinates" xlink:type="simple">03°05.13'S; 141°10.23'E</named-content>.</p></tp:treatment-sec><tp:treatment-sec sec-type="Type material"><title>Type material.</title><p><italic>Holotype</italic>: male “Papua New Guinea: Sandaun, Bewani Stn., stream @ base of Bewani Mts., 200-300 m, 12.iv.2006, nr. <named-content xmlns:xlink="http://www.w3.org/1999/xlink" content-type="dwc:verbatimCoordinates" xlink:type="simple">03.05.130S 141.10.227E</named-content>, Balke &amp; Sagata (PNG 37)” (ZSM). <italic>Paratypes</italic>: <bold>Papua New Guinea:</bold> 6 males, 5 females with the same label as the holotype, one male additionally with a green label “DNA M.Balke 1295” (NHMW, ZSM). 1 male, 2 females “Papua New Guinea: Sandaun, Bewani Stn., forest puddles @ base of Bewani Mts., 300 m, 12.iv.2006, nr. <named-content xmlns:xlink="http://www.w3.org/1999/xlink" content-type="dwc:verbatimCoordinates" xlink:type="simple">03.05.130S 141.10.227E</named-content>, Balke &amp; Sagata (PNG 38)” (ZSM). <bold>Indonesia: Papua Province: Mamberamo Raya Regency:</bold> 1 male “IRIAN JAYA: Jayapura Prov. Mamberamo, Rouffaer Mts. Noiadi, 150 – 200m 17.3.1999, leg. Riedel” [approximately <named-content xmlns:xlink="http://www.w3.org/1999/xlink" content-type="dwc:verbatimCoordinates" xlink:type="simple">02°46'S, 137°46'E</named-content>] (NHMW). <bold>Sarmi Regency:</bold> 13 males, 7 females “Indonesia: Papua, Sarmi Waaf, N Foja Mts, waterfall in forest, 120m, 23.ix.2014, <named-content xmlns:xlink="http://www.w3.org/1999/xlink" content-type="dwc:verbatimCoordinates" xlink:type="simple">-2.3317793 138.7500472</named-content>, Menufandu (Pap031)” (MZB, NHMW, ZSM). 6 males, 4 females “Indonesia: Papua, Sarmi area, 70m 25.ix.2014, <named-content xmlns:xlink="http://www.w3.org/1999/xlink" content-type="dwc:verbatimCoordinates" xlink:type="simple">-1.9713908 138.8491402</named-content>, Menufandu (Pap032)” (MZB, ZSM). <bold>Nabire/Paniai Regencies:</bold> 7 males, 3 females “Indonesia: Papua, Road Nabire-Enarotali KM 111, 100m, 23.x.2011, <named-content xmlns:xlink="http://www.w3.org/1999/xlink" content-type="dwc:verbatimCoordinates" xlink:type="simple">03 31.192S 135 55.426E</named-content>, Uncen (PAP15)” (MZB, NHMW, ZSM). 6 males “Indonesia: Papua, Road Nabire-Enarotali KM 80, 250m, 22.x.2011, <named-content xmlns:xlink="http://www.w3.org/1999/xlink" content-type="dwc:verbatimCoordinates" xlink:type="simple">03 33.860S 135 46.473E</named-content>, Uncen (PAP12)” (MZB, NHMW, ZSM).</p></tp:treatment-sec><tp:treatment-sec sec-type="Diagnosis"><title>Diagnosis.</title><p>Beetle small, piceous, with paler clypeus and pronotal sides, shiny; pronotum without lateral bead; male antennomeres simple; male protarsomere 4 with large, thick, strongly curved anterolateral hook-like seta; median lobe with weak submedian constriction in ventral view; paramere with distinct notch on dorsal side and subdistal part short, rounded, with upper setae almost inconspicuous or rather distinct and lower relatively long, dense, thick, and flattened. The species is similar to <italic><tp:taxon-name><tp:taxon-name-part taxon-name-part-type="genus">Exocelina</tp:taxon-name-part> <tp:taxon-name-part taxon-name-part-type="species">soppi</tp:taxon-name-part></tp:taxon-name></italic> Shaverdo, Hendrich &amp; Balke, 2012, from which differs with larger male protarsomere 4, narrower apex of the median lobe, and paramere setae thicker and somewhat flattened.</p></tp:treatment-sec><tp:treatment-sec sec-type="Description"><title>Description.</title><p><italic>Size and shape</italic>: Beetle small (TL-H 3.1–3.6 mm, TL 3.45–4.0 mm, MW 1.65–1.95 mm), with oblong-oval habitus, broadest at elytral middle. <italic>Coloration</italic>: Head brown to piceous, with paler clypeus and sometimes vertex; pronotum with dark brown to piceous disc and reddish brown to dark brown sides; elytra dark brown to piceous, sometimes with narrow reddish brown sutural lines; head appendages yellowish to reddish, legs distally darker, especially metathoracic legs (Fig. <xref ref-type="fig" rid="F28">49</xref>). Teneral specimens with coloration paler.</p><p><italic>Surface sculpture</italic>: Head with dense punctation (spaces between punctures 1–3 times size of punctures), evidently finer and sparser anteriorly; diameter of punctures smaller than diameter of cells of microreticulation. Pronotum with much sparser and finer punctation than on head. Elytra with extremely sparse and fine punctation, almost invisible. Pronotum and elytra with weakly impressed microreticulation, dorsal surface shiny. Head with microreticulation stronger. Metaventrite and metacoxa distinctly microreticulate, metacoxal figs with longitudinal strioles and transverse wrinkles. Abdominal ventrites with distinct microreticulation, strioles, and fine sparse punctation, coarser and denser on two last abdominal ventrites.</p><p><italic>Structures</italic>: Pronotum without lateral bead or with weak traces of lateral bead. Base of prosternum and neck of prosternal process with distinct ridge, less rounded anteriorly, with small anterolateral extensions. Blade of prosternal process lanceolate, relatively broad, convex, with distinct lateral bead and few setae; neck and blade of prosternal process evenly jointed. Abdominal ventrite 6 broadly rounded.</p><p><italic>Male</italic>: Antenna simple (Fig. <xref ref-type="fig" rid="F19">21A</xref>). Protarsomere 4 with large, thick, strongly curved anterolateral hook-like seta. Protarsomere 5 ventrally with anterior row of 11–13 and posterior row of 5–6 short setae (Fig. <xref ref-type="fig" rid="F19">21B</xref>). Abdominal ventrite 6 with 7–14 lateral striae on each side. Median lobe with weak submedian constriction in ventral view and elongate apex in lateral view (Fig. <xref ref-type="fig" rid="F19">21C, D</xref>). Upper margin of apex distinctly curved or almost straight in lateral view. Paramere with distinct notch on dorsal side and subdistal part short, rounded, with upper setae almost inconspicuous or rather distinct and lower relatively long, dense, thick, and flattened; setae of proximal part more or less numerous, thin (Fig. <xref ref-type="fig" rid="F19">21E</xref>).</p><p><italic>Holotype</italic>: TL-H 3.4 mm, TL 3.7 mm, MW 1.8 mm.</p><p><italic>Female</italic>: Without evident differences in external morphology from males, except for abdominal ventrite 6 without striae.</p></tp:treatment-sec><tp:treatment-sec sec-type="Variability"><title>Variability</title><p>(Figs <xref ref-type="fig" rid="F19">21</xref>–<xref ref-type="fig" rid="F20">23</xref>). <italic><tp:taxon-name><tp:taxon-name-part taxon-name-part-type="genus">Exocelina</tp:taxon-name-part> <tp:taxon-name-part taxon-name-part-type="species">bewaniensis</tp:taxon-name-part></tp:taxon-name></italic> sp. n. is described using the material from three different regions (Fig. <xref ref-type="fig" rid="F30">53</xref>). The specimens from these regions demonstrate variability in size (from Bewani: TL-H 3.35–3.45 mm, TL 3.7–3.75 mm, MW 1.75–1.8 mm; Nabire-Enarotali: TL-H 3.1–3.4 mm, TL 3.45–3.85 mm, MW 1.65–1.85 mm; Noiadi: TL-H 3.6 mm, TL 4 mm, MW 1.95 mm), dorsal punctation (in specimens from Nabire-Enarotali, it is slightly coarser), shape of the median lobe (in the specimen from Noiadi, the median lobe with weaker submedian constriction in ventral view and upper margin of apex more straight in lateral view (Figs <xref ref-type="fig" rid="F19">21D</xref>, <xref ref-type="fig" rid="F20">22D</xref>, <xref ref-type="fig" rid="F20">23D</xref>), and setation of the paramere (in specimens from Bewani and Papua, subdistal and proximal setae more numerous, with upper subdistal setae very distinct (Figs <xref ref-type="fig" rid="F19">21E</xref>, <xref ref-type="fig" rid="F20">22E</xref>, <xref ref-type="fig" rid="F20">23E</xref>).</p><p>At first, we intended to describe the species with three subspecies as these morphological differences are evident and stable within each region, though insignificant. Finally, we have decided against this, bearing in mind that more material is needed from these regions (especially, from Noiadi) and the regions in-between for a conclusion whether they belong to the different subspecies or maybe even species.</p></tp:treatment-sec><tp:treatment-sec sec-type="Distribution"><title>Distribution.</title><p>Papua New Guinea: Sandaun Province; Indonesia: Papua Province: Sarmi, Mamberamo Raya and Nabire/Paniai Regencies (Fig. <xref ref-type="fig" rid="F30">53</xref>).</p></tp:treatment-sec><tp:treatment-sec sec-type="Etymology"><title>Etymology.</title><p>The name refers to Bewani Mts. where this species was discovered for the first time. The name is an adjective in the nominative singular.</p></tp:treatment-sec><tp:treatment-sec><!--Section generated to contain objects referenced in tp:taxon-treatment.--><fig id="F19" position="float" orientation="portrait"><label>Figure 21.</label><caption><p><italic><tp:taxon-name><tp:taxon-name-part taxon-name-part-type="genus">Exocelina</tp:taxon-name-part> <tp:taxon-name-part taxon-name-part-type="species">bewaniensis</tp:taxon-name-part></tp:taxon-name></italic> sp. n. from Bewani, Sandaun Province, Papua New Guinea <bold>A</bold> male antenna <bold>B</bold> male protarsomeres 4–5 in ventral view <bold>C</bold> median lobe in ventral view <bold>D</bold> median lobe in lateral view <bold>E</bold> paramere in external view.</p></caption><graphic xmlns:xlink="http://www.w3.org/1999/xlink" xlink:href="zookeys-468-001-g019.jpg" position="float" orientation="portrait" xlink:type="simple" id="oo_36211.jpg"/></fig><fig id="F20" position="float" orientation="portrait"><label>Figures 22, 23.</label><caption><p><bold>22</bold> <italic><tp:taxon-name><tp:taxon-name-part taxon-name-part-type="genus">Exocelina</tp:taxon-name-part> <tp:taxon-name-part taxon-name-part-type="species">bewaniensis</tp:taxon-name-part></tp:taxon-name></italic> sp. n. from Noiadi, Mamberamo Raya Regency, Papua Province, Indonesia <bold>23</bold> <italic><tp:taxon-name><tp:taxon-name-part taxon-name-part-type="genus">Exocelina</tp:taxon-name-part> <tp:taxon-name-part taxon-name-part-type="species">bewaniensis</tp:taxon-name-part></tp:taxon-name></italic> sp. n. from Nabire-Enarotali, Nabire/Paniai Regencies, Papua Province, Indonesia <bold>A</bold> male antenna <bold>B</bold> male protarsomeres 4–5 in ventral view <bold>C</bold> median lobe in ventral view <bold>D</bold> median lobe in lateral view <bold>E</bold> paramere in external view.</p></caption><graphic xmlns:xlink="http://www.w3.org/1999/xlink" xlink:href="zookeys-468-001-g020.jpg" position="float" orientation="portrait" xlink:type="simple" id="oo_36212.jpg"/></fig><fig id="F28" position="float" orientation="portrait"><label>Figures 47–50.</label><caption><p>Habitus and coloration. <bold>47</bold> <italic><tp:taxon-name><tp:taxon-name-part taxon-name-part-type="genus">Exocelina</tp:taxon-name-part> <tp:taxon-name-part taxon-name-part-type="species">pseudobifida</tp:taxon-name-part></tp:taxon-name></italic> sp. n. <bold>48</bold> <italic><tp:taxon-name><tp:taxon-name-part taxon-name-part-type="genus">Exocelina</tp:taxon-name-part> <tp:taxon-name-part taxon-name-part-type="species">pinocchio</tp:taxon-name-part></tp:taxon-name></italic> sp. n. <bold>49</bold> <italic><tp:taxon-name><tp:taxon-name-part taxon-name-part-type="genus">Exocelina</tp:taxon-name-part> <tp:taxon-name-part taxon-name-part-type="species">bewaniensis</tp:taxon-name-part></tp:taxon-name></italic> sp. n. <bold>50</bold> <italic><tp:taxon-name><tp:taxon-name-part taxon-name-part-type="genus">Exocelina</tp:taxon-name-part> <tp:taxon-name-part taxon-name-part-type="species">mantembu</tp:taxon-name-part></tp:taxon-name></italic> sp. n.</p></caption><graphic xmlns:xlink="http://www.w3.org/1999/xlink" xlink:href="zookeys-468-001-g028.jpg" position="float" orientation="portrait" xlink:type="simple" id="oo_36220.jpg"/></fig><fig id="F30" position="float" orientation="portrait"><label>Figure 53.</label><caption><p>Map of New Guinea showing distribution of species of the <italic><tp:taxon-name><tp:taxon-name-part taxon-name-part-type="genus">Exocelina</tp:taxon-name-part> <tp:taxon-name-part taxon-name-part-type="species">ekari</tp:taxon-name-part></tp:taxon-name></italic>-group treated herein.</p></caption><graphic xmlns:xlink="http://www.w3.org/1999/xlink" xlink:href="zookeys-468-001-g030.jpg" position="float" orientation="portrait" xlink:type="simple" id="oo_36222.jpg"/></fig></tp:treatment-sec><ref-list><ref id="B12"><mixed-citation xmlns:xlink="http://www.w3.org/1999/xlink" xlink:type="simple"><person-group><name name-style="western"><surname>Toussaint</surname><given-names>EFA</given-names></name><name name-style="western"><surname>Hall</surname><given-names>R</given-names></name><name name-style="western"><surname>Monaghan</surname><given-names>MT</given-names></name><name name-style="western"><surname>Sagata</surname><given-names>K</given-names></name><name name-style="western"><surname>Ibalim</surname><given-names>S</given-names></name><name name-style="western"><surname>Shaverdo</surname><given-names>HV</given-names></name><name name-style="western"><surname>Vogler</surname><given-names>AP</given-names></name><name name-style="western"><surname>Pons</surname><given-names>J</given-names></name><name name-style="western"><surname>Balke</surname><given-names>M</given-names></name></person-group> (<year>2014</year>) <article-title>The towering orogeny of New Guinea as a trigger for arthropod megadiversity.</article-title><source>Nature Communications</source><volume>1</volume>: <fpage>1</fpage>–<lpage>10</lpage> + 10 supplements, 5:4001. doi: <ext-link ext-link-type="doi" xlink:href="10.1038/ncomms5001" xlink:type="simple">10.1038/ncomms5001</ext-link></mixed-citation></ref></ref-list></tp:taxon-treatment>
