# Supplementary material for: Description of 23 new species of the Exocelina ekari-group from New Guinea, with a key to all representatives of the species group (Coleoptera, Dytiscidae, Copelatinae)
Source: Zookeys. 2014 Dec 23;(468):1–83. doi: 10.3897/zookeys.468.8506 (PMC4296520; doi:10.3897/zookeys.468.8506)
Supplement: XML Treatment for Exocelina bismarckensis [file zookeys.468.8506-treatment2.xml]

<!DOCTYPE tp:taxon-treatment
  PUBLIC "-//TaxonX//DTD Taxonomic Treatment Publishing DTD v0 20100105//EN" "tax-treatment-NSO.dtd">
<tp:taxon-treatment xmlns:tp="http://www.plazi.org/taxpub"><tp:treatment-meta><kwd-group><label>Taxon classification</label><kwd><named-content content-type="kingdom">Animalia</named-content></kwd><kwd><named-content content-type="order">Coleoptera</named-content></kwd><kwd><named-content content-type="family">Dytiscidae</named-content></kwd></kwd-group><mixed-citation publication-type="journal"><person-group><name><surname>Shaverdo</surname><given-names>Helena</given-names></name><name><surname>Sagata</surname><given-names>Katayo</given-names></name><name><surname>Panjaitan</surname><given-names>Rawati</given-names></name><name><surname>Menufandu</surname><given-names>Herlina</given-names></name><name><surname>Balke</surname><given-names>Michael</given-names></name></person-group><article-title>Description of 23 new species of the <italic><tp:taxon-name><tp:taxon-name-part taxon-name-part-type="genus">Exocelina</tp:taxon-name-part> <tp:taxon-name-part taxon-name-part-type="species">ekari</tp:taxon-name-part></tp:taxon-name></italic>-group from New Guinea, with a key to all representatives of the species group (<tp:taxon-name><tp:taxon-name-part taxon-name-part-type="order">Coleoptera</tp:taxon-name-part></tp:taxon-name>, <tp:taxon-name><tp:taxon-name-part taxon-name-part-type="family">Dytiscidae</tp:taxon-name-part></tp:taxon-name>, <tp:taxon-name><tp:taxon-name-part taxon-name-part-type="subfamily">Copelatinae</tp:taxon-name-part></tp:taxon-name>)</article-title><source>Zookeys</source><day>23</day><month>12</month><year>2014</year><volume>2014</volume><issue>468</issue><fpage>1</fpage><lpage>83</lpage><pub-id pub-id-type="doi">10.3897/zookeys.468.8506</pub-id></mixed-citation></tp:treatment-meta><tp:nomenclature><label>2.</label><tp:taxon-name>
                        <tp:taxon-name-part taxon-name-part-type="genus">Exocelina</tp:taxon-name-part>
                        <tp:taxon-name-part taxon-name-part-type="species">bismarckensis</tp:taxon-name-part>
                        <object-id xmlns:xlink="http://www.w3.org/1999/xlink" content-type="zoobank" xlink:type="simple">http://zoobank.org/37369706-7525-4975-A458-6055222EFE6E</object-id>
                    </tp:taxon-name><tp:taxon-authority>Shaverdo &amp; Balke</tp:taxon-authority><tp:taxon-status xmlns:xlink="http://www.w3.org/1999/xlink" xlink:type="simple">sp. n.</tp:taxon-status><xref ref-type="fig" rid="F14">Figs 15</xref><xref ref-type="fig" rid="F27">, 43</xref><!--PageBreak--><!--PageBreak--><tp:nomenclature-citation-list><tp:nomenclature-citation><tp:taxon-name><tp:taxon-name-part taxon-name-part-type="genus">Exocelina</tp:taxon-name-part></tp:taxon-name><comment> undescribed spp. MB1306, MB1369: <xref ref-type="bibr" rid="B12">Toussaint et al. 2014</xref>: Supplementary figs 1–4, Tab. 2.</comment></tp:nomenclature-citation></tp:nomenclature-citation-list></tp:nomenclature><tp:treatment-sec sec-type="Type locality"><title>Type locality.</title><p>Papua New Guinea: Eastern Highlands Province, Akameku - Brahmin, Bismarck Range, <named-content xmlns:xlink="http://www.w3.org/1999/xlink" content-type="dwc:verbatimCoordinates" xlink:type="simple">05°56.80'S; 145°22.24'E</named-content>.</p></tp:treatment-sec><tp:treatment-sec sec-type="Type material"><title>Type material.</title><p><italic>Holotype</italic>: male “Papua New Guinea: Eastern Highlands, Akameku - Brahmin, Bismarck Range, 2200m, 23.xi.2006, <named-content xmlns:xlink="http://www.w3.org/1999/xlink" content-type="dwc:verbatimCoordinates" xlink:type="simple">05.56.801S 145.22.238E</named-content>, Balke &amp; Kinibel (PNG 106)” (ZSM). <italic>Paratypes</italic>: <bold>Eastern Highlands:</bold> 15 males, 12 females with the same label as the holotype (NHMW, ZSM). 9 males, 11 females “Papua New Guinea: Eastern Highlands, Akameku - Brahmin, Bismarck Range, 2400m, 23.xi.2006, <named-content xmlns:xlink="http://www.w3.org/1999/xlink" content-type="dwc:verbatimCoordinates" xlink:type="simple">05.55.615S 145.22.699E</named-content>, Balke &amp; Kinibel (PNG 107)” (NHMW, ZSM). 8 males, 3 females “Papua New Guinea: Eastern Highlands, Goroka, Mt. Gahavisuka, 2200m, 8.iv.2006, <named-content xmlns:xlink="http://www.w3.org/1999/xlink" content-type="dwc:verbatimCoordinates" xlink:type="simple">06.00.896S 145.24.753E</named-content>, Balke &amp; Sagata (PNG 35)” (NHMW, ZSM). 9 males “Papua New Guinea: Eastern Highlands, Goroka, Daulo Pass, 2500m, 19.v.2006, <named-content xmlns:xlink="http://www.w3.org/1999/xlink" content-type="dwc:verbatimCoordinates" xlink:type="simple">06.02.432S 145.13.333E</named-content>, John &amp; Balke (PNG 67)”, one male additionally with a green label “DNA M.Balke 1306” (NHMW, ZSM). 1 male “Papua New Guinea: Eastern Highlands, 37 km S Goroka, Hogave vill., Mt. Michael, 2179-2800m, 9.-15.vii.2009, <named-content xmlns:xlink="http://www.w3.org/1999/xlink" content-type="dwc:verbatimCoordinates" xlink:type="simple">06.22.479S 145.15.256E</named-content>, Sagata (PNG 230)” (ZSM). <bold>Simbu:</bold> 2 males, 1 female “Papua New Guinea Simbu prov L. Cizek lgt.”, “Kundiawa, Mu vill. <named-content xmlns:xlink="http://www.w3.org/1999/xlink" content-type="dwc:verbatimCoordinates" xlink:type="simple">145°02'E 4°42'S</named-content> [<named-content xmlns:xlink="http://www.w3.org/1999/xlink" content-type="dwc:verbatimCoordinates" xlink:type="simple">6°05'S; 145°02'E</named-content>] III.2001, 1900m” (ZSM).</p></tp:treatment-sec><tp:treatment-sec sec-type="Additional material"><title>Additional material.</title><p><bold>Eastern Highlands:</bold> 2 males “Papua New Guinea: Eastern Highlands, Aiyura, 1670m, 5.iv.2006, <named-content xmlns:xlink="http://www.w3.org/1999/xlink" content-type="dwc:verbatimCoordinates" xlink:type="simple">06.21.131S 145.54.398E</named-content>, Balke &amp; Sagata (PNG 32)” (ZSM). 1 male “Papua New Guinea: Eastern Highlands, Aiyura, creek, 1670 m, 20.v.2006, <named-content xmlns:xlink="http://www.w3.org/1999/xlink" content-type="dwc:verbatimCoordinates" xlink:type="simple">06.21.131S 145.54.398E</named-content>, John &amp; Balke (PNG 70)”, “DNA M.Balke 1310” [green] (ZSM). 2 males “Papua New Guinea: Eastern Highlands, Onerunka, small creek, red soil /rock, 1700m, 21.v.2006, <named-content xmlns:xlink="http://www.w3.org/1999/xlink" content-type="dwc:verbatimCoordinates" xlink:type="simple">06.20.936S 145.46.874E</named-content>, John &amp; Balke (PNG 71)”, one male additionally with a green label “DNA M.Balke 1304” (ZSM). 6 males “Papua New Guinea: Eastern Highlands, Kimiagomo vill, north <!--PageBreak-->Okapa stn, 1900, 30.iv.2006, <named-content xmlns:xlink="http://www.w3.org/1999/xlink" content-type="dwc:verbatimCoordinates" xlink:type="simple">06.25.407S 145.34.480E</named-content>, Sagata (PNG 80)” (NHMW, ZSM). 2 males “Papua New Guinea: Eastern Highlands, Wapi Creek, Kimiagomo, Okapa,, 1900m, 9.viii.2005, <named-content xmlns:xlink="http://www.w3.org/1999/xlink" content-type="dwc:verbatimCoordinates" xlink:type="simple">6 25.407S 145 34.480E</named-content>, K.Sagata (WB122)” (ZSM). 1 male “Papua New Guinea: EHP, Okapa, Kimiagomo, Wapi Creek, <named-content xmlns:xlink="http://www.w3.org/1999/xlink" content-type="dwc:verbatimCoordinates" xlink:type="simple">6.25.407 / 145.34.480</named-content>, 1900m, 9.viii.2005, Sagata, DNA MB1252” (ZSM). 5 males, 2 females “Papua New Guinea: Eastern Highlands, Yuyulio, Kimiagomo-Okapa, 2100m, 13.iv.2003, <named-content xmlns:xlink="http://www.w3.org/1999/xlink" content-type="dwc:verbatimCoordinates" xlink:type="simple">06 25.255S 145 34.233E</named-content>, K. Sagata (WB7)” (NHMW, ZSM). 1 male, 1 female “Papua New Guinea: Eastern Highlands, Tegupate creek Kimiagomo, Okapa, 1900m, 9.viii.2005, <named-content xmlns:xlink="http://www.w3.org/1999/xlink" content-type="dwc:verbatimCoordinates" xlink:type="simple">6 25.407S 145 34.480E</named-content>, K.Sagata (WB124)” (ZSM). 2 males, 1 female “Papua New Guinea: Eastern Highlands, Marawaka, Ande, 1700m, 8.xi.2005, <named-content xmlns:xlink="http://www.w3.org/1999/xlink" content-type="dwc:verbatimCoordinates" xlink:type="simple">07.01.697S 145.49.807E</named-content>, Balke &amp; Kinibel (PNG 86)” (ZSM). <bold>Gulf:</bold> 5 males, 1 female “Papua New Guinea: Gulf, Marawaka, Andakombe towards Morobe, 2160m, 12.xi.2006, <named-content xmlns:xlink="http://www.w3.org/1999/xlink" content-type="dwc:verbatimCoordinates" xlink:type="simple">07.11.717S 145.51.177E</named-content>, Balke &amp; Kinibel (PNG 94)”, one male and one female additionally with labels “DNA M.Balke 1369” and “DNA M.Balke 1371” respectively (NHMW, ZSM). These specimens are not included in the type series because most of them are teneral and some of them are slightly different from the types in body shape, surface sculpture, and shape of the median lobe. At present, it is impossible to postulate whether they belong to <italic><tp:taxon-name><tp:taxon-name-part taxon-name-part-type="genus">Exocelina</tp:taxon-name-part> <tp:taxon-name-part taxon-name-part-type="species">bismarckensis</tp:taxon-name-part></tp:taxon-name></italic> sp. n. or one or two additional species; for that more material is requite from the region (Fig. <xref ref-type="fig" rid="F30">53</xref>).</p></tp:treatment-sec><tp:treatment-sec sec-type="Diagnosis"><title>Diagnosis.</title><p>Beetle medium-sized, dark brown to piceous, with paler clypeus, vertex, and pronotal sides, submatt to matt; pronotum with distinct lateral bead; male antennomeres 3–5 evidently enlarged, with margins more or less rounded, almost equal in size, antennomeres 6 and 7 somewhat enlarged; male protarsomere 4 with medium-sized, slender, evidently curved anterolateral hook-like seta; median lobe with weak submedian constriction, distal part broadened, and apex almost rounded in ventral view and thin, curved, and pointed in lateral view; paramere with shallow notch on dorsal side and subdistal part elongate, with numerous, dense, more or less long, thin setae. The species is similar to <italic><tp:taxon-name><tp:taxon-name-part taxon-name-part-type="genus">Exocelina</tp:taxon-name-part> <tp:taxon-name-part taxon-name-part-type="species">gorokaensis</tp:taxon-name-part></tp:taxon-name></italic> sp. n., from which differs with duller dorsal surface due to denser punctation and stronger microreticulation, as well as apex of the median lobe rounded in ventral view and narrower in lateral view and paramere with shallow, not distinct notch on dorsal side. From <italic><tp:taxon-name><tp:taxon-name-part taxon-name-part-type="genus">Exocelina</tp:taxon-name-part> <tp:taxon-name-part taxon-name-part-type="species">vovae</tp:taxon-name-part></tp:taxon-name></italic> sp. n., the species differs with more elongate habitus and apex of the median lobe almost rounded, not distinctly concave in ventral view.</p></tp:treatment-sec><tp:treatment-sec sec-type="Description"><title>Description.</title><p><italic>Size and shape</italic>: Beetle medium-sized (TL-H 3.5–4.2 mm, TL 3.9–4.6 mm, MW 1.8–2.2 mm), with oblong habitus, broadest at elytral middle, some specimens with subparallel elytral sides. <italic>Coloration</italic>: Dorsal surface more or less uniform dark brown to piceous, paler on clypeus, vertex, pronotal sides, and along elytral suture; head appendages and legs yellowish red to dark reddish, legs darker distally (Fig. <xref ref-type="fig" rid="F27">43</xref>). Teneral specimens paler.</p><!--PageBreak--><p><italic>Surface sculpture</italic>: Head with very dense, coarse punctation (spaces between punctures 1–2 times size of punctures). Pronotum with punctation finer than on head. Elytra with punctation sparser than on pronotum. Pronotum and elytra with weaker or stronger impressed microreticulation, dorsal surface submatt to matt. Head with microreticulation stronger. Metaventrite and metacoxa distinctly microreticulate, metacoxal figs with longitudinal strioles and transverse wrinkles. Abdominal ventrites with distinct microreticulation, strioles, and fine sparse punctation, coarser and denser on two last abdominal ventrites.</p><p><italic>Structures</italic>: Pronotum with distinct lateral bead. Base of prosternum and neck of prosternal process and neck of prosternal process with distinct ridge, smooth and not rounded anteriorly, with small anterolateral extensions. Blade of prosternal process lanceolate, relatively narrow, convex, with distinct lateral bead and few setae; neck and blade of prosternal process evenly jointed. Abdominal ventrite 6 slightly truncate or concave apically.</p><p><italic>Male</italic>: Antennomeres 3–5 evidently enlarged, almost equal in size, with margins more or less rounded, antennomeres 6 and 7 somewhat enlarged (Fig. <xref ref-type="fig" rid="F14">15A</xref>), antennomeres 3–7 rugose ventrally. Protarsomere 4 with medium-sized, slender, evidently curved anterolateral hook. Protarsomere 5 ventrally with anterior row of 21 elongate setae and posterior row of 8 shorter setae (Fig. <xref ref-type="fig" rid="F14">15B</xref>). Abdominal ventrite 6 with 10–13 lateral striae on each side, slightly truncate or concave apically. Median lobe with weak submedian constriction, distal part broadened, and apex more or less rounded in ventral view and thin, curved, and pointed in lateral view, with upper margin sinuate or almost straight (Fig, 15C, D). Paramere with shallow notch on dorsal side and subdistal part elongate, with numerous, dense, more or less long, thin setae (Fig. <xref ref-type="fig" rid="F14">15E</xref>).</p><p><italic>Holotype</italic>: TL-H 3.9 mm, TL 4.25 mm, MW 2.05 mm.</p><p><italic>Female</italic>: Antennae simple, abdominal ventrite 6 broadly rounded apically, without striae.</p></tp:treatment-sec><tp:treatment-sec sec-type="Variability"><title>Variability.</title><p>The species shows intra- and interpopulational variability in coloration, body shape, microreticulation, and shape of median lobe and abdominal ventrite 6.</p></tp:treatment-sec><tp:treatment-sec sec-type="Distribution"><title>Distribution.</title><p>Papua New Guinea: Eastern Highlands and Simbu Provinces. The species is known mainly from Bismarck Range (Fig. <xref ref-type="fig" rid="F30">53</xref>).</p></tp:treatment-sec><tp:treatment-sec sec-type="Etymology"><title>Etymology.</title><p>The species is named after Bismarck Range. The name is an adjective in the nominative singular.</p></tp:treatment-sec><tp:treatment-sec><!--Section generated to contain objects referenced in tp:taxon-treatment.--><fig id="F14" position="float" orientation="portrait"><label>Figure 15.</label><caption><p><italic><tp:taxon-name><tp:taxon-name-part taxon-name-part-type="genus">Exocelina</tp:taxon-name-part> <tp:taxon-name-part taxon-name-part-type="species">bismarckensis</tp:taxon-name-part></tp:taxon-name></italic> sp. n. <bold>A</bold> male antenna <bold>B</bold> male protarsomeres 4–5 in ventral view <bold>C</bold> median lobe in ventral view <bold>D</bold> median lobe in lateral view <bold>E</bold> paramere in external view.</p></caption><graphic xmlns:xlink="http://www.w3.org/1999/xlink" xlink:href="zookeys-468-001-g014.jpg" position="float" orientation="portrait" xlink:type="simple" id="oo_36206.jpg"/></fig><fig id="F27" position="float" orientation="portrait"><label>Figures 43–46.</label><caption><p>Habitus and coloration. <bold>43</bold> <italic><tp:taxon-name><tp:taxon-name-part taxon-name-part-type="genus">Exocelina</tp:taxon-name-part> <tp:taxon-name-part taxon-name-part-type="species">bismarckensis</tp:taxon-name-part></tp:taxon-name></italic> sp. n. <bold>44</bold> <italic><tp:taxon-name><tp:taxon-name-part taxon-name-part-type="genus">Exocelina</tp:taxon-name-part> <tp:taxon-name-part taxon-name-part-type="species">vovai</tp:taxon-name-part></tp:taxon-name></italic> sp. n. <bold>45</bold> <italic><tp:taxon-name><tp:taxon-name-part taxon-name-part-type="genus">Exocelina</tp:taxon-name-part> <tp:taxon-name-part taxon-name-part-type="species">kisli</tp:taxon-name-part></tp:taxon-name></italic> sp. n. <bold>46</bold> <italic><tp:taxon-name><tp:taxon-name-part taxon-name-part-type="genus">Exocelina</tp:taxon-name-part> <tp:taxon-name-part taxon-name-part-type="species">ksionseki</tp:taxon-name-part></tp:taxon-name></italic> sp. n.</p></caption><graphic xmlns:xlink="http://www.w3.org/1999/xlink" xlink:href="zookeys-468-001-g027.jpg" position="float" orientation="portrait" xlink:type="simple" id="oo_36219.jpg"/></fig><fig id="F30" position="float" orientation="portrait"><label>Figure 53.</label><caption><p>Map of New Guinea showing distribution of species of the <italic><tp:taxon-name><tp:taxon-name-part taxon-name-part-type="genus">Exocelina</tp:taxon-name-part> <tp:taxon-name-part taxon-name-part-type="species">ekari</tp:taxon-name-part></tp:taxon-name></italic>-group treated herein.</p></caption><graphic xmlns:xlink="http://www.w3.org/1999/xlink" xlink:href="zookeys-468-001-g030.jpg" position="float" orientation="portrait" xlink:type="simple" id="oo_36222.jpg"/></fig></tp:treatment-sec><ref-list><ref id="B12"><mixed-citation xmlns:xlink="http://www.w3.org/1999/xlink" xlink:type="simple"><person-group><name name-style="western"><surname>Toussaint</surname><given-names>EFA</given-names></name><name name-style="western"><surname>Hall</surname><given-names>R</given-names></name><name name-style="western"><surname>Monaghan</surname><given-names>MT</given-names></name><name name-style="western"><surname>Sagata</surname><given-names>K</given-names></name><name name-style="western"><surname>Ibalim</surname><given-names>S</given-names></name><name name-style="western"><surname>Shaverdo</surname><given-names>HV</given-names></name><name name-style="western"><surname>Vogler</surname><given-names>AP</given-names></name><name name-style="western"><surname>Pons</surname><given-names>J</given-names></name><name name-style="western"><surname>Balke</surname><given-names>M</given-names></name></person-group> (<year>2014</year>) <article-title>The towering orogeny of New Guinea as a trigger for arthropod megadiversity.</article-title><source>Nature Communications</source><volume>1</volume>: <fpage>1</fpage>–<lpage>10</lpage> + 10 supplements, 5:4001. doi: <ext-link ext-link-type="doi" xlink:href="10.1038/ncomms5001" xlink:type="simple">10.1038/ncomms5001</ext-link></mixed-citation></ref></ref-list></tp:taxon-treatment>
