# Supplementary material for: Description of 23 new species of the Exocelina ekari-group from New Guinea, with a key to all representatives of the species group (Coleoptera, Dytiscidae, Copelatinae)
Source: Zookeys. 2014 Dec 23;(468):1–83. doi: 10.3897/zookeys.468.8506 (PMC4296520; doi:10.3897/zookeys.468.8506)
Supplement: XML Treatment for Exocelina edeltraudae [file zookeys.468.8506-treatment4.xml]

<!DOCTYPE tp:taxon-treatment
  PUBLIC "-//TaxonX//DTD Taxonomic Treatment Publishing DTD v0 20100105//EN" "tax-treatment-NSO.dtd">
<tp:taxon-treatment xmlns:tp="http://www.plazi.org/taxpub"><tp:treatment-meta><kwd-group><label>Taxon classification</label><kwd><named-content content-type="kingdom">Animalia</named-content></kwd><kwd><named-content content-type="order">Coleoptera</named-content></kwd><kwd><named-content content-type="family">Dytiscidae</named-content></kwd></kwd-group><mixed-citation publication-type="journal"><person-group><name><surname>Shaverdo</surname><given-names>Helena</given-names></name><name><surname>Sagata</surname><given-names>Katayo</given-names></name><name><surname>Panjaitan</surname><given-names>Rawati</given-names></name><name><surname>Menufandu</surname><given-names>Herlina</given-names></name><name><surname>Balke</surname><given-names>Michael</given-names></name></person-group><article-title>Description of 23 new species of the <italic><tp:taxon-name><tp:taxon-name-part taxon-name-part-type="genus">Exocelina</tp:taxon-name-part> <tp:taxon-name-part taxon-name-part-type="species">ekari</tp:taxon-name-part></tp:taxon-name></italic>-group from New Guinea, with a key to all representatives of the species group (<tp:taxon-name><tp:taxon-name-part taxon-name-part-type="order">Coleoptera</tp:taxon-name-part></tp:taxon-name>, <tp:taxon-name><tp:taxon-name-part taxon-name-part-type="family">Dytiscidae</tp:taxon-name-part></tp:taxon-name>, <tp:taxon-name><tp:taxon-name-part taxon-name-part-type="subfamily">Copelatinae</tp:taxon-name-part></tp:taxon-name>)</article-title><source>Zookeys</source><day>23</day><month>12</month><year>2014</year><volume>2014</volume><issue>468</issue><fpage>1</fpage><lpage>83</lpage><pub-id pub-id-type="doi">10.3897/zookeys.468.8506</pub-id></mixed-citation></tp:treatment-meta><tp:nomenclature><tp:taxon-name>
                        <tp:taxon-name-part taxon-name-part-type="genus">Exocelina</tp:taxon-name-part>
                        <tp:taxon-name-part taxon-name-part-type="species">edeltraudae</tp:taxon-name-part>
                    </tp:taxon-name><tp:taxon-authority>Shaverdo, Hendrich &amp; Balke, 2012</tp:taxon-authority><xref ref-type="fig" rid="F7">Figs 8</xref><xref ref-type="fig" rid="F25">, 37</xref><!--PageBreak--><!--PageBreak--></tp:nomenclature><tp:treatment-sec sec-type="Type locality"><title>Type locality.</title><p>Papua New Guinea: Western Highlands Province, Kurumul, 6 km SW Kudjip, <named-content xmlns:xlink="http://www.w3.org/1999/xlink" content-type="dwc:verbatimCoordinates" xlink:type="simple">05°53.43'S; 144°36.60'E</named-content>.</p></tp:treatment-sec><tp:treatment-sec sec-type="Type material"><title>Type material.</title><p><italic>Holotype</italic>: male “Papua New Guinea: Western Highlands, Kurumul, 6Km SW Kudjip, small stream, 1584m, 13.vi.1994, <named-content xmlns:xlink="http://www.w3.org/1999/xlink" content-type="dwc:verbatimCoordinates" xlink:type="simple">05.53.426S 144.36.600E</named-content>, John (PNG 78)” (ZSM). <italic>Paratypes</italic>: 11 males with the same label as the holotype, one of them additionally with a green label “DNA M.Balke 1341” (NHMW, ZSM). 2 males “Papua New Guinea: Western Highlands, Mt. Hagen town area, 1600m, 7.xii.1994 <named-content xmlns:xlink="http://www.w3.org/1999/xlink" content-type="dwc:verbatimCoordinates" xlink:type="simple">05.49.745S 144.22.357E</named-content> Balke &amp; Kinibel (PNG 131)” (ZSM).</p></tp:treatment-sec><tp:treatment-sec sec-type="Additional material"><title>Additional material.</title><p>2 males “Papua New Guinea: Western Highlands, Kurumul, 6Km SW Kudjip, small stream, 1584m, 13.vi.1994, <named-content xmlns:xlink="http://www.w3.org/1999/xlink" content-type="dwc:verbatimCoordinates" xlink:type="simple">05.53.426S 144.36.600E</named-content>, John (PNG 78)” (ZSM). 6 males “Papua New Guinea: Western Highlands, Gonzsidai-Sarup, 1700m, 4.iii.2007, <named-content xmlns:xlink="http://www.w3.org/1999/xlink" content-type="dwc:verbatimCoordinates" xlink:type="simple">05.19.060S 144.28.671E</named-content>, Kinibel (PNG 144)” (NHMW, ZSM). 26 females “Papua New Guinea: Western Highlands, Gonzsidai-Sarup, 1700m, 4.iii.2007, <named-content xmlns:xlink="http://www.w3.org/1999/xlink" content-type="dwc:verbatimCoordinates" xlink:type="simple">05.19.060S 144.28.671E</named-content>, Kinibel (PNG 144)” (ZSM), these females are most likely a mixture of two species: <italic><tp:taxon-name><tp:taxon-name-part taxon-name-part-type="genus">Exocelina</tp:taxon-name-part> <tp:taxon-name-part taxon-name-part-type="species">edeltraudae</tp:taxon-name-part></tp:taxon-name></italic> and a species from the <italic><tp:taxon-name><tp:taxon-name-part taxon-name-part-type="genus">Exocelina</tp:taxon-name-part> <tp:taxon-name-part taxon-name-part-type="species">broschii</tp:taxon-name-part></tp:taxon-name></italic>-group. 142 females with the same label as the holotype (ZSM), these females are most likely a mixture of three species: <italic><tp:taxon-name><tp:taxon-name-part taxon-name-part-type="genus">Exocelina</tp:taxon-name-part> <tp:taxon-name-part taxon-name-part-type="species">edeltraudae</tp:taxon-name-part></tp:taxon-name></italic> and two species from the <italic><tp:taxon-name><tp:taxon-name-part taxon-name-part-type="genus">Exocelina</tp:taxon-name-part> <tp:taxon-name-part taxon-name-part-type="species">broschii</tp:taxon-name-part></tp:taxon-name></italic>- and <italic><tp:taxon-name><tp:taxon-name-part taxon-name-part-type="genus">Exocelina</tp:taxon-name-part> <tp:taxon-name-part taxon-name-part-type="species">rivulus</tp:taxon-name-part></tp:taxon-name></italic>-groups. 30 females “Papua New Guinea: Western Highlands, Mt. Hagen town area, 1600m, 7.xii.1994 <named-content xmlns:xlink="http://www.w3.org/1999/xlink" content-type="dwc:verbatimCoordinates" xlink:type="simple">05.49.745S 144.22.357E</named-content> Balke &amp; Kinibel (PNG 131)” (ZSM), these females are most likely a mixture of two species: <italic><tp:taxon-name><tp:taxon-name-part taxon-name-part-type="genus">Exocelina</tp:taxon-name-part> <tp:taxon-name-part taxon-name-part-type="species">edeltraudae</tp:taxon-name-part></tp:taxon-name></italic> and a species from the <italic><tp:taxon-name><tp:taxon-name-part taxon-name-part-type="genus">Exocelina</tp:taxon-name-part> <tp:taxon-name-part taxon-name-part-type="species">broschii</tp:taxon-name-part></tp:taxon-name></italic>-group.</p></tp:treatment-sec><tp:treatment-sec sec-type="Diagnosis"><title>Diagnosis.</title><p>Beetle medium-sized, piceous, slightly submatt; pronotum with distinct lateral bead; male ventrite 6 slightly to distinctly concave apically; male antennomeres 3–5 distinctly enlarged, almost equal in size and shape, antennomeres 6–8 enlarged; male protarsomere 4 with medium-sized, slender, evidently curved anterolateral hook-like seta; median lobe with very strong submedian constriction and proximal part very broad in ventral view, apex of median lobe pointed and strongly curved downwards in lateral; paramere with distinct notch on dorsal side and subdistal part elongate, with numerous, dense, long, thin setae. The species is very similar to <italic><tp:taxon-name><tp:taxon-name-part taxon-name-part-type="genus">Exocelina</tp:taxon-name-part> <tp:taxon-name-part taxon-name-part-type="species">pseudoedeltraudae</tp:taxon-name-part></tp:taxon-name></italic> sp. n., from which differs with slightly shinier dorsal surface, due to weaker punctation and microreticulation, with smaller and less rounded male antennomeres 3–5 (for male antennomeres 3 and 4, ratio width/length: &lt; 0.92) and apex of median lobe broader in lateral view.</p></tp:treatment-sec><tp:treatment-sec sec-type="Redescription"><title>Redescription.</title><p><italic>Size and shape</italic>: Beetle medium-sized (TL-H 3.5–3.85 mm, TL 3.9–4.3 mm, MW 1.9–2.05 mm), with oblong-oval habitus, broadest at elytral middle. <italic>Coloration</italic>: Dorsally piceous, with dark brown anterior margin of head and narrowly pronotal sides; head appendages and legs reddish to reddish brown, legs distally darker (Fig. <xref ref-type="fig" rid="F25">37</xref>). Teneral specimens paler.</p><!--PageBreak--><p><italic>Surface sculpture</italic>: Head with dense, coarse punctation (spaces between punctures 1–3 times size of punctures). Pronotum with punctation finer, sparser, and more evenly distributed than on head. Elytra with punctation much finer, sparser than on pronotum. Pronotum and elytra with less strongly impressed microreticulation, dorsal surface slightly submatt. Head with microreticulation stronger. Metaventrite and metacoxa distinctly microreticulate, metacoxal figs with longitudinal strioles and transverse wrinkles. Abdominal ventrites with distinct microreticulation, long strioles, and fine sparse punctation, coarser and denser on two last abdominal ventrites.</p><p><italic>Structures</italic>: Pronotum with distinct lateral bead. Base of prosternum and neck of prosternal process with distinct ridge, rounded and smooth anteriorly, with small anterolateral extensions. Blade of prosternal process lanceolate, relatively narrow, convex, with distinct lateral bead and few setae; neck and blade of prosternal process evenly jointed. Abdominal ventrite 6 broadly rounded, or slightly truncate, or concave apically.</p><p><italic>Male</italic>: Antennomeres 3–5 distinctly enlarged, almost equal in size, antennomeres 6–8 enlarged (Fig. <xref ref-type="fig" rid="F7">8A</xref>), antennomeres 3–7 rugose ventrally. Protarsomere 4 with medium-sized, slender, evidently curved anterolateral hook-like seta. Protarsomere 5 ventrally with anterior row of 16 and posterior row of 5 short setae (Fig. <xref ref-type="fig" rid="F7">8B</xref>). Abdominal ventrite 6 with 8–13 lateral striae on each side, slightly to distinctly concave apically. Median lobe with very strong submedian constriction and proximal part very broad in ventral view, apex of median lobe pointed and strongly curved downwards in lateral view (Fig. <xref ref-type="fig" rid="F7">8D, E</xref>). Paramere with distinct notch on dorsal side and subdistal part elongate, with numerous, dense, long, thin setae (Fig. <xref ref-type="fig" rid="F7">8F</xref>).</p><p><italic>Holotype</italic>: TL-H 3.85 mm, TL 4.3 mm, MW 2.05 mm.</p><p><italic>Female</italic>: Antennae simple, abdominal ventrite 6 broadly rounded or slightly truncate apically, without striae.</p></tp:treatment-sec><tp:treatment-sec sec-type="Distribution"><title>Distribution.</title><p>Papua New Guinea. The species is known only from Western Highlands Province (Fig. <xref ref-type="fig" rid="F30">53</xref>).</p></tp:treatment-sec><tp:treatment-sec><!--Section generated to contain objects referenced in tp:taxon-treatment.--><fig id="F7" position="float" orientation="portrait"><label>Figure 8.</label><caption><p><italic><tp:taxon-name><tp:taxon-name-part taxon-name-part-type="genus">Exocelina</tp:taxon-name-part> <tp:taxon-name-part taxon-name-part-type="species">edeltraudae</tp:taxon-name-part></tp:taxon-name></italic> Shaverdo, Hendrich &amp; Balke, 2012 <bold>A</bold> male antenna <bold>B</bold> male protarsomeres 4–5 in ventral view <bold>C</bold> median lobe in ventral view <bold>D</bold> median lobe in lateral view <bold>E</bold> paramere in external view.</p></caption><graphic xmlns:xlink="http://www.w3.org/1999/xlink" xlink:href="zookeys-468-001-g007.jpg" position="float" orientation="portrait" xlink:type="simple" id="oo_36199.jpg"/></fig><fig id="F25" position="float" orientation="portrait"><label>Figures 35–38.</label><caption><p>Habitus and coloration. <bold>35</bold> <italic><tp:taxon-name><tp:taxon-name-part taxon-name-part-type="genus">Exocelina</tp:taxon-name-part> <tp:taxon-name-part taxon-name-part-type="species">wannangensis</tp:taxon-name-part></tp:taxon-name></italic> sp. n. <bold>36</bold> <italic><tp:taxon-name><tp:taxon-name-part taxon-name-part-type="genus">Exocelina</tp:taxon-name-part> <tp:taxon-name-part taxon-name-part-type="species">jimiensis</tp:taxon-name-part></tp:taxon-name></italic> sp. n. <bold>37</bold> <italic><tp:taxon-name><tp:taxon-name-part taxon-name-part-type="genus">Exocelina</tp:taxon-name-part> <tp:taxon-name-part taxon-name-part-type="species">edeltraudae</tp:taxon-name-part></tp:taxon-name></italic> Shaverdo, Hendrich &amp; Balke, 2012 <bold>38</bold> <italic><tp:taxon-name><tp:taxon-name-part taxon-name-part-type="genus">Exocelina</tp:taxon-name-part> <tp:taxon-name-part taxon-name-part-type="species">pseudoedeltraudae</tp:taxon-name-part></tp:taxon-name></italic> sp. n. from <xref ref-type="bibr" rid="B10">Shaverdo et al. (2012</xref>, fig. 30).</p></caption><graphic xmlns:xlink="http://www.w3.org/1999/xlink" xlink:href="zookeys-468-001-g025.jpg" position="float" orientation="portrait" xlink:type="simple" id="oo_36217.jpg"/></fig><fig id="F30" position="float" orientation="portrait"><label>Figure 53.</label><caption><p>Map of New Guinea showing distribution of species of the <italic><tp:taxon-name><tp:taxon-name-part taxon-name-part-type="genus">Exocelina</tp:taxon-name-part> <tp:taxon-name-part taxon-name-part-type="species">ekari</tp:taxon-name-part></tp:taxon-name></italic>-group treated herein.</p></caption><graphic xmlns:xlink="http://www.w3.org/1999/xlink" xlink:href="zookeys-468-001-g030.jpg" position="float" orientation="portrait" xlink:type="simple" id="oo_36222.jpg"/></fig></tp:treatment-sec><ref-list><ref id="B10"><mixed-citation xmlns:xlink="http://www.w3.org/1999/xlink" xlink:type="simple"><person-group><name name-style="western"><surname>Shaverdo</surname><given-names>HV</given-names></name><name name-style="western"><surname>Surbakti</surname><given-names>S</given-names></name><name name-style="western"><surname>Hendrich</surname><given-names>L</given-names></name><name name-style="western"><surname>Balke</surname><given-names>M</given-names></name></person-group> (<year>2012</year>) <article-title>Introduction of the <italic><tp:taxon-name><tp:taxon-name-part taxon-name-part-type="genus">Exocelina</tp:taxon-name-part> <tp:taxon-name-part taxon-name-part-type="species">ekari</tp:taxon-name-part></tp:taxon-name></italic>-group with descriptions of 22 new species from New Guinea (<tp:taxon-name><tp:taxon-name-part taxon-name-part-type="order">Coleoptera</tp:taxon-name-part></tp:taxon-name>, <tp:taxon-name><tp:taxon-name-part taxon-name-part-type="family">Dytiscidae</tp:taxon-name-part></tp:taxon-name>, <tp:taxon-name><tp:taxon-name-part taxon-name-part-type="subfamily">Copelatinae</tp:taxon-name-part></tp:taxon-name>).</article-title><source>ZooKeys</source><volume>250</volume>: <fpage>1</fpage>–<lpage>76</lpage>. doi: <ext-link ext-link-type="doi" xlink:href="10.3897/zookeys.250.3715" xlink:type="simple">10.3897/zookeys.250.3715</ext-link></mixed-citation></ref></ref-list></tp:taxon-treatment>
