# Supplementary material for: Description of 23 new species of the Exocelina ekari-group from New Guinea, with a key to all representatives of the species group (Coleoptera, Dytiscidae, Copelatinae)
Source: Zookeys. 2014 Dec 23;(468):1–83. doi: 10.3897/zookeys.468.8506 (PMC4296520; doi:10.3897/zookeys.468.8506)
Supplement: XML Treatment for Exocelina gorokaensis [file zookeys.468.8506-treatment5.xml]

<!DOCTYPE tp:taxon-treatment
  PUBLIC "-//TaxonX//DTD Taxonomic Treatment Publishing DTD v0 20100105//EN" "tax-treatment-NSO.dtd">
<tp:taxon-treatment xmlns:tp="http://www.plazi.org/taxpub"><tp:treatment-meta><kwd-group><label>Taxon classification</label><kwd><named-content content-type="kingdom">Animalia</named-content></kwd><kwd><named-content content-type="order">Coleoptera</named-content></kwd><kwd><named-content content-type="family">Dytiscidae</named-content></kwd></kwd-group><mixed-citation publication-type="journal"><person-group><name><surname>Shaverdo</surname><given-names>Helena</given-names></name><name><surname>Sagata</surname><given-names>Katayo</given-names></name><name><surname>Panjaitan</surname><given-names>Rawati</given-names></name><name><surname>Menufandu</surname><given-names>Herlina</given-names></name><name><surname>Balke</surname><given-names>Michael</given-names></name></person-group><article-title>Description of 23 new species of the <italic><tp:taxon-name><tp:taxon-name-part taxon-name-part-type="genus">Exocelina</tp:taxon-name-part> <tp:taxon-name-part taxon-name-part-type="species">ekari</tp:taxon-name-part></tp:taxon-name></italic>-group from New Guinea, with a key to all representatives of the species group (<tp:taxon-name><tp:taxon-name-part taxon-name-part-type="order">Coleoptera</tp:taxon-name-part></tp:taxon-name>, <tp:taxon-name><tp:taxon-name-part taxon-name-part-type="family">Dytiscidae</tp:taxon-name-part></tp:taxon-name>, <tp:taxon-name><tp:taxon-name-part taxon-name-part-type="subfamily">Copelatinae</tp:taxon-name-part></tp:taxon-name>)</article-title><source>Zookeys</source><day>23</day><month>12</month><year>2014</year><volume>2014</volume><issue>468</issue><fpage>1</fpage><lpage>83</lpage><pub-id pub-id-type="doi">10.3897/zookeys.468.8506</pub-id></mixed-citation></tp:treatment-meta><tp:nomenclature><label>4.</label><tp:taxon-name>
                        <tp:taxon-name-part taxon-name-part-type="genus">Exocelina</tp:taxon-name-part>
                        <tp:taxon-name-part taxon-name-part-type="species">gorokaensis</tp:taxon-name-part>
                        <object-id xmlns:xlink="http://www.w3.org/1999/xlink" content-type="zoobank" xlink:type="simple">http://zoobank.org/C87417FC-F7D6-4395-9897-02628EB0DF59</object-id>
                    </tp:taxon-name><tp:taxon-authority>Shaverdo &amp; Balke</tp:taxon-authority><tp:taxon-status xmlns:xlink="http://www.w3.org/1999/xlink" xlink:type="simple">sp. n.</tp:taxon-status><xref ref-type="fig" rid="F13">Figs 14</xref><xref ref-type="fig" rid="F26">, 42</xref><tp:nomenclature-citation-list><tp:nomenclature-citation><tp:taxon-name><tp:taxon-name-part taxon-name-part-type="genus">Exocelina</tp:taxon-name-part></tp:taxon-name><comment> undescribed sp. MB1307: <xref ref-type="bibr" rid="B12">Toussaint et al. 2014</xref>: Supplementary figs 1–4, Tab. 2.</comment></tp:nomenclature-citation></tp:nomenclature-citation-list></tp:nomenclature><tp:treatment-sec sec-type="Type locality"><title>Type locality.</title><p>Papua New Guinea: Eastern Highlands Province, 37 km S Goroka, Hogave village, Mt. Michael, <named-content xmlns:xlink="http://www.w3.org/1999/xlink" content-type="dwc:verbatimCoordinates" xlink:type="simple">06°22.48'S; 145°15.26'E</named-content>.</p></tp:treatment-sec><tp:treatment-sec sec-type="Type material"><title>Type material.</title><p><italic>Holotype</italic>: male “Papua New Guinea: Eastern Highlands, 37 km S Goroka, Hogave vill., Mt. Michael, 2179-2800m, 9.-15vii.2009, <named-content xmlns:xlink="http://www.w3.org/1999/xlink" content-type="dwc:verbatimCoordinates" xlink:type="simple">06.22.479S 145.15.256E</named-content>, Sagata (PNG 230)” (ZSM). <italic>Paratypes</italic>: <bold>Eastern Highlands:</bold> 23 males, 39 females with the same label as the holotype, 1 male additionally with a green label “DNA M.Balke 4038” (NHMW, ZSM). 5 males, 4 females “Papua New Guinea: Eastern Highlands, Goroka, Mt. Gahavisuka, 2200m, 8.iv.2006, <named-content xmlns:xlink="http://www.w3.org/1999/xlink" content-type="dwc:verbatimCoordinates" xlink:type="simple">06.00.896S 145.24.753E</named-content>, Balke &amp; Sagata (PNG 35)” (NHMW, ZSM). 1 male, 1 female “Papua New Guinea: Eastern Highlands, Hogu, Mt. Barola, 1900m, 9.v.2006, <named-content xmlns:xlink="http://www.w3.org/1999/xlink" content-type="dwc:verbatimCoordinates" xlink:type="simple">06.17.556S 145.45.036E</named-content>, Balke &amp; Sagata (PNG 56)” (ZSM). 10 males, 5 females “Papua New Guinea: Eastern Highlands, Goroka, below Mt. Otto, 2000m, 11.v.2006, <named-content xmlns:xlink="http://www.w3.org/1999/xlink" content-type="dwc:verbatimCoordinates" xlink:type="simple">06.01.687S 145.26.493E</named-content>, Balke (PNG 57)”, one male additionally with a green label “DNA M.Balke 1305” (NHMW, ZSM). 21 males, 14 females “Papua New Guinea: Eastern Highlands, Goroka, Daulo Pass, 2500m, 19.v.2006, <named-content xmlns:xlink="http://www.w3.org/1999/xlink" content-type="dwc:verbatimCoordinates" xlink:type="simple">06.02.432S 145.13.333E</named-content>, John &amp; Balke (PNG 67)”, one male additionally with a green label “DNA M.Balke 1307” (NHMW, ZSM). 2 males, 1 female “Papua New Guinea: Eastern Highlands, Akameku - Brahmin, Bismarck Range, 2200m, 23.xi.2006, <named-content xmlns:xlink="http://www.w3.org/1999/xlink" content-type="dwc:verbatimCoordinates" xlink:type="simple">05.56.801S 145.22.238E</named-content>, Balke &amp; Kinibel (PNG 106)” (ZSM). 1 female “Papua New Guinea: Eastern Highlands, Akameku - Brahmin, Bismarck Range, 2400m, 23.xi.2006, <named-content xmlns:xlink="http://www.w3.org/1999/xlink" content-type="dwc:verbatimCoordinates" xlink:type="simple">05.55.615S 145.22.699E</named-content>, Balke &amp; Kinibel (PNG 107)”, “DNA M.Balke 1518” [green] (ZSM). <bold>Simbu:</bold> 8 males, 5 females “Papua New Guinea Simbu prov L. Cizek lgt.”, “Kundiawa, Mu vill. <named-content xmlns:xlink="http://www.w3.org/1999/xlink" content-type="dwc:verbatimCoordinates" xlink:type="simple">145°02'E 4°42'S</named-content> [<named-content xmlns:xlink="http://www.w3.org/1999/xlink" content-type="dwc:verbatimCoordinates" xlink:type="simple">6°05'S; 145°02'E</named-content>] III.2001, 1900m” (ZSM). <bold>Western Highlands:</bold> 9 males, 4 females “Papua New Guinea: Western Highlands, Mondmill,5 Km SE Minj, small pools near creek, 1741m, 12.vi.2006, <named-content xmlns:xlink="http://www.w3.org/1999/xlink" content-type="dwc:verbatimCoordinates" xlink:type="simple">05.56.801S 144.39.898E</named-content>, John (PNG 77)”, one male additionally with a green label “DNA M.Balke 1343” (NHMW, ZSM).</p></tp:treatment-sec><tp:treatment-sec sec-type="Diagnosis"><title>Diagnosis.</title><p>Beetle medium-sized, dark brown to piceous, with paler clypeus, vertex, and pronotal sides, submatt; pronotum with distinct lateral bead; male antennomeres 3–5 evidently enlarged, slightly rounded, almost equal in size, antennomeres 6 and 7 somewhat enlarged; male protarsomere 4 with medium-sized, slender, evidently curved anterolateral hook-like seta; median lobe with very weak submedian constriction and apex very slightly concave in ventral view and with apex slightly pointed and broadened in lateral view; paramere with distinct notch on dorsal side and subdistal part elongate, with numerous, dense, more or less long, thin setae. The species is similar to <italic><tp:taxon-name><tp:taxon-name-part taxon-name-part-type="genus">Exocelina</tp:taxon-name-part> <tp:taxon-name-part taxon-name-part-type="species">jimiensis</tp:taxon-name-part></tp:taxon-name></italic> sp. n., from which differs with evident punctation of the dorsal surface and shape of the median lobe. Also it is similar to <italic><tp:taxon-name><tp:taxon-name-part taxon-name-part-type="genus">Exocelina</tp:taxon-name-part> <tp:taxon-name-part taxon-name-part-type="species">vovai</tp:taxon-name-part></tp:taxon-name></italic> sp. n. and <italic><tp:taxon-name><tp:taxon-name-part taxon-name-part-type="genus">Exocelina</tp:taxon-name-part> <tp:taxon-name-part taxon-name-part-type="species">bismarckensis</tp:taxon-name-part></tp:taxon-name></italic> sp. n., from which differs with weaker punctation of the dorsal surface, paramere with distinct notch on the dorsal side, and shape of the median lobe.</p></tp:treatment-sec><tp:treatment-sec sec-type="Description"><title>Description.</title><p><italic>Size and shape</italic>: Beetle medium-sized (TL-H 3.7–4.3 mm, TL 4.1–4.8 mm, MW 1.95–2.4 mm), with oblong-oval habitus, broadest at elytral middle. <italic>Coloration</italic>: Dorsal surface more or less uniform dark brown to piceous, paler on clypeus, vertex, pronotal sides, and along elytral suture; head appendages and legs yellowish red to dark reddish, legs darker distally (Fig. <xref ref-type="fig" rid="F26">42</xref>). Teneral specimens paler.</p><p><italic>Surface sculpture</italic>: Head with very dense, coarse punctation (spaces between punctures 1–2 times size of punctures). Pronotum with punctation finer than on head. Elytra with punctation sparser than on pronotum. Pronotum and elytra with relatively strongly impressed microreticulation, dorsal surface submatt. Head with microreticulation stronger. Metaventrite and metacoxa distinctly microreticulate, metacoxal figs with longitudinal strioles and transverse wrinkles. Abdominal ventrites with distinct microreticulation, strioles, and fine sparse punctation, coarser and denser on two last abdominal ventrites.</p><p><italic>Structures</italic>: Pronotum with distinct lateral bead. Base of prosternum and neck of prosternal process and neck of prosternal process with distinct ridge, smooth and not rounded anteriorly, with small anterolateral extensions. Blade of prosternal process lanceolate, relatively narrow, convex, with distinct lateral bead and few setae; neck and blade of prosternal process evenly jointed. Abdominal ventrite 6 broadly rounded or slightly truncate apically.</p><p><italic>Male</italic>: Antennomeres 3–5 evidently enlarged, slightly rounded, almost equal in size, antennomeres 6 and 7 somewhat enlarged (Fig. <xref ref-type="fig" rid="F13">14A</xref>), antennomeres 3–7 rugose ventrally. Protarsomere 4 with medium-sized, slender, evidently curved anterolateral hook. Protarsomere 5 ventrally with anterior row of 17 and posterior row of 6 short setae (Fig. <xref ref-type="fig" rid="F13">14B</xref>). Abdominal ventrite 6 with 11–14 lateral striae on each side, broadly rounded or slightly truncate apically. Median lobe with very weak submedian constriction and apex very slightly concave in ventral view and with apex slightly pointed and broadened in lateral view (Fig. <xref ref-type="fig" rid="F13">14C, D</xref>). Paramere with distinct notch on dorsal side and subdistal part elongate, with numerous, dense, more or less long, thin setae (Fig. <xref ref-type="fig" rid="F13">14E</xref>).</p><p><italic>Holotype</italic>: TL-H 4.0 mm, TL 4.5 mm, MW 2.15 mm.</p><p><italic>Female</italic>: Antennae simple, abdominal ventrite 6 broadly rounded apically, without striae.</p></tp:treatment-sec><tp:treatment-sec sec-type="Distribution"><title>Distribution.</title><p>Papua New Guinea: Eastern Highlands, Simbu, and Western Highlands Provinces. The species is known mainly from the area around Goroka and Kundiawa (Fig. <xref ref-type="fig" rid="F30">53</xref>).</p></tp:treatment-sec><tp:treatment-sec sec-type="Etymology"><title>Etymology.</title><p>The species is named after Goroka, where it was mostly collected. The name is an adjective in the nominative singular.</p></tp:treatment-sec><tp:treatment-sec><!--Section generated to contain objects referenced in tp:taxon-treatment.--><fig id="F13" position="float" orientation="portrait"><label>Figure 14.</label><caption><p><italic><tp:taxon-name><tp:taxon-name-part taxon-name-part-type="genus">Exocelina</tp:taxon-name-part> <tp:taxon-name-part taxon-name-part-type="species">gorokaensis</tp:taxon-name-part></tp:taxon-name></italic> sp. n. <bold>A</bold> male antenna <bold>B</bold> male protarsomeres 4–5 in ventral view <bold>C</bold> median lobe in ventral view <bold>D</bold> median lobe in lateral view <bold>E</bold> paramere in external view.</p></caption><graphic xmlns:xlink="http://www.w3.org/1999/xlink" xlink:href="zookeys-468-001-g013.jpg" position="float" orientation="portrait" xlink:type="simple" id="oo_36205.jpg"/></fig><fig id="F26" position="float" orientation="portrait"><label>Figures 39–42.</label><caption><p>Habitus and coloration. <bold>39</bold> <italic><tp:taxon-name><tp:taxon-name-part taxon-name-part-type="genus">Exocelina</tp:taxon-name-part> <tp:taxon-name-part taxon-name-part-type="species">tariensis</tp:taxon-name-part></tp:taxon-name></italic> sp. n. <bold>40</bold> <italic><tp:taxon-name><tp:taxon-name-part taxon-name-part-type="genus">Exocelina</tp:taxon-name-part> <tp:taxon-name-part taxon-name-part-type="species">simbaiarea</tp:taxon-name-part></tp:taxon-name></italic> sp. n. <bold>41</bold> <italic><tp:taxon-name><tp:taxon-name-part taxon-name-part-type="genus">Exocelina</tp:taxon-name-part> <tp:taxon-name-part taxon-name-part-type="species">sandaunensis</tp:taxon-name-part></tp:taxon-name></italic> sp. n. <bold>42</bold> <italic><tp:taxon-name><tp:taxon-name-part taxon-name-part-type="genus">Exocelina</tp:taxon-name-part> <tp:taxon-name-part taxon-name-part-type="species">gorokaensis</tp:taxon-name-part></tp:taxon-name></italic> sp. n.</p></caption><graphic xmlns:xlink="http://www.w3.org/1999/xlink" xlink:href="zookeys-468-001-g026.jpg" position="float" orientation="portrait" xlink:type="simple" id="oo_36218.jpg"/></fig><fig id="F30" position="float" orientation="portrait"><label>Figure 53.</label><caption><p>Map of New Guinea showing distribution of species of the <italic><tp:taxon-name><tp:taxon-name-part taxon-name-part-type="genus">Exocelina</tp:taxon-name-part> <tp:taxon-name-part taxon-name-part-type="species">ekari</tp:taxon-name-part></tp:taxon-name></italic>-group treated herein.</p></caption><graphic xmlns:xlink="http://www.w3.org/1999/xlink" xlink:href="zookeys-468-001-g030.jpg" position="float" orientation="portrait" xlink:type="simple" id="oo_36222.jpg"/></fig></tp:treatment-sec><ref-list><ref id="B12"><mixed-citation xmlns:xlink="http://www.w3.org/1999/xlink" xlink:type="simple"><person-group><name name-style="western"><surname>Toussaint</surname><given-names>EFA</given-names></name><name name-style="western"><surname>Hall</surname><given-names>R</given-names></name><name name-style="western"><surname>Monaghan</surname><given-names>MT</given-names></name><name name-style="western"><surname>Sagata</surname><given-names>K</given-names></name><name name-style="western"><surname>Ibalim</surname><given-names>S</given-names></name><name name-style="western"><surname>Shaverdo</surname><given-names>HV</given-names></name><name name-style="western"><surname>Vogler</surname><given-names>AP</given-names></name><name name-style="western"><surname>Pons</surname><given-names>J</given-names></name><name name-style="western"><surname>Balke</surname><given-names>M</given-names></name></person-group> (<year>2014</year>) <article-title>The towering orogeny of New Guinea as a trigger for arthropod megadiversity.</article-title><source>Nature Communications</source><volume>1</volume>: <fpage>1</fpage>–<lpage>10</lpage> + 10 supplements, 5:4001. doi: <ext-link ext-link-type="doi" xlink:href="10.1038/ncomms5001" xlink:type="simple">10.1038/ncomms5001</ext-link></mixed-citation></ref></ref-list></tp:taxon-treatment>
