# Supplementary material for: Description of 23 new species of the Exocelina ekari-group from New Guinea, with a key to all representatives of the species group (Coleoptera, Dytiscidae, Copelatinae)
Source: Zookeys. 2014 Dec 23;(468):1–83. doi: 10.3897/zookeys.468.8506 (PMC4296520; doi:10.3897/zookeys.468.8506)
Supplement: XML Treatment for Exocelina jimiensis [file zookeys.468.8506-treatment7.xml]

<!DOCTYPE tp:taxon-treatment
  PUBLIC "-//TaxonX//DTD Taxonomic Treatment Publishing DTD v0 20100105//EN" "tax-treatment-NSO.dtd">
<tp:taxon-treatment xmlns:tp="http://www.plazi.org/taxpub"><tp:treatment-meta><kwd-group><label>Taxon classification</label><kwd><named-content content-type="kingdom">Animalia</named-content></kwd><kwd><named-content content-type="order">Coleoptera</named-content></kwd><kwd><named-content content-type="family">Dytiscidae</named-content></kwd></kwd-group><mixed-citation publication-type="journal"><person-group><name><surname>Shaverdo</surname><given-names>Helena</given-names></name><name><surname>Sagata</surname><given-names>Katayo</given-names></name><name><surname>Panjaitan</surname><given-names>Rawati</given-names></name><name><surname>Menufandu</surname><given-names>Herlina</given-names></name><name><surname>Balke</surname><given-names>Michael</given-names></name></person-group><article-title>Description of 23 new species of the <italic><tp:taxon-name><tp:taxon-name-part taxon-name-part-type="genus">Exocelina</tp:taxon-name-part> <tp:taxon-name-part taxon-name-part-type="species">ekari</tp:taxon-name-part></tp:taxon-name></italic>-group from New Guinea, with a key to all representatives of the species group (<tp:taxon-name><tp:taxon-name-part taxon-name-part-type="order">Coleoptera</tp:taxon-name-part></tp:taxon-name>, <tp:taxon-name><tp:taxon-name-part taxon-name-part-type="family">Dytiscidae</tp:taxon-name-part></tp:taxon-name>, <tp:taxon-name><tp:taxon-name-part taxon-name-part-type="subfamily">Copelatinae</tp:taxon-name-part></tp:taxon-name>)</article-title><source>Zookeys</source><day>23</day><month>12</month><year>2014</year><volume>2014</volume><issue>468</issue><fpage>1</fpage><lpage>83</lpage><pub-id pub-id-type="doi">10.3897/zookeys.468.8506</pub-id></mixed-citation></tp:treatment-meta><tp:nomenclature><label>6.</label><tp:taxon-name>
                        <tp:taxon-name-part taxon-name-part-type="genus">Exocelina</tp:taxon-name-part>
                        <tp:taxon-name-part taxon-name-part-type="species">jimiensis</tp:taxon-name-part>
                        <object-id xmlns:xlink="http://www.w3.org/1999/xlink" content-type="zoobank" xlink:type="simple">http://zoobank.org/D2D78386-9C7F-4839-8C96-5A46FB47268F</object-id>
                    </tp:taxon-name><tp:taxon-authority>Shaverdo &amp; Balke</tp:taxon-authority><tp:taxon-status xmlns:xlink="http://www.w3.org/1999/xlink" xlink:type="simple">sp. n.</tp:taxon-status><xref ref-type="fig" rid="F9">Figs 10</xref><xref ref-type="fig" rid="F25">, 36</xref><tp:nomenclature-citation-list><tp:nomenclature-citation><tp:taxon-name><tp:taxon-name-part taxon-name-part-type="genus">Exocelina</tp:taxon-name-part></tp:taxon-name><comment> undescribed sp. MB3311: <xref ref-type="bibr" rid="B12">Toussaint et al. 2014</xref>: Supplementary figs 1–4, Tab. 2.</comment></tp:nomenclature-citation></tp:nomenclature-citation-list></tp:nomenclature><tp:treatment-sec sec-type="Type locality"><title>Type locality.</title><p>Papua New Guinea: Western Highlands Province, Kundum, <named-content xmlns:xlink="http://www.w3.org/1999/xlink" content-type="dwc:verbatimCoordinates" xlink:type="simple">05°16.10'S; 144°27.87'E</named-content>.</p></tp:treatment-sec><tp:treatment-sec sec-type="Type material"><title>Type material.</title><p><italic>Holotype</italic>: male “Papua New Guinea: Western Highlands, Kundum, 1400m, 3.iii.2007, <named-content xmlns:xlink="http://www.w3.org/1999/xlink" content-type="dwc:verbatimCoordinates" xlink:type="simple">05.16.096S 144.27.869E</named-content>, Kinibel (PNG 142)” (ZSM). <italic>Paratypes</italic>: 64 males with the same labels as the holotype (NHMW, ZSM). 10 males “Papua New Guinea: Western Highlands, Simbai, Kairong River, 1850m, 2.iii.2007, <named-content xmlns:xlink="http://www.w3.org/1999/xlink" content-type="dwc:verbatimCoordinates" xlink:type="simple">05.14.840S 144.28.457E</named-content>, Kinibel (PNG 139)” (NHMW, ZSM). 20 males “Papua New Guinea: Western Highlands, Simbai - Jimi, 1500m, 2.iii.2007, <named-content xmlns:xlink="http://www.w3.org/1999/xlink" content-type="dwc:verbatimCoordinates" xlink:type="simple">05.16.074S 144.27.886E</named-content>, Kinibel (PNG 140)”, one male additionally with a green label “DNA M.Balke 3311” (NHMW, ZSM). 2 males “Papua New Guinea: Western Highlands, Jimi, 1500m, 2.iii.2007, <named-content xmlns:xlink="http://www.w3.org/1999/xlink" content-type="dwc:verbatimCoordinates" xlink:type="simple">05.16.335S 144.27.930E</named-content>, Kinibel (PNG 141)” (ZSM). 8 males, 4 females “Papua New Guinea: Western Highlands, Jimi Valley, above Sendiap Station, 2000m, 6.iii.2007, <named-content xmlns:xlink="http://www.w3.org/1999/xlink" content-type="dwc:verbatimCoordinates" xlink:type="simple">05.19.314S 144.31.266E</named-content>, Kinibel (PNG 148)” (NHMW, ZSM). 7 males, 1 female “Papua New Guinea: Western Highlands, Simbai area, 2200m, 6.iii.2007, <named-content xmlns:xlink="http://www.w3.org/1999/xlink" content-type="dwc:verbatimCoordinates" xlink:type="simple">05.18.752S 144.31.849E</named-content>, Kinibel (PNG 149)” (NHMW, ZSM). 3 males, 3 females “Papua New Guinea: Western Highlands, Simbai area, 2500m, 8.iii.2007, <named-content xmlns:xlink="http://www.w3.org/1999/xlink" content-type="dwc:verbatimCoordinates" xlink:type="simple">05.14.202S 144.33.651E</named-content>, Kinibel (PNG 150)” (NHMW, ZSM).</p></tp:treatment-sec><tp:treatment-sec sec-type="Additional material"><title>Additional material.</title><p>33 females with the same labels as the holotype (ZSM). 38 females “Papua New Guinea: Western Highlands, Simbai, Kairong River, 1850m, 2.iii.2007, <named-content xmlns:xlink="http://www.w3.org/1999/xlink" content-type="dwc:verbatimCoordinates" xlink:type="simple">05.14.840S 144.28.457E</named-content>, Kinibel (PNG 139)” (ZSM). 10 females “Papua New Guinea: Western Highlands, Simbai - Jimi, 1500m, 2.iii.2007, <named-content xmlns:xlink="http://www.w3.org/1999/xlink" content-type="dwc:verbatimCoordinates" xlink:type="simple">05.16.074S 144.27.886E</named-content>, Kinibel (PNG 140)” (ZSM). 7 females “Papua New Guinea: Western Highlands, Jimi, 1500m, 2.iii.2007, <named-content xmlns:xlink="http://www.w3.org/1999/xlink" content-type="dwc:verbatimCoordinates" xlink:type="simple">05.16.335S 144.27.930E</named-content>, Kinibel (PNG 141)” (ZSM). These females might belong to two species: <italic><tp:taxon-name><tp:taxon-name-part taxon-name-part-type="genus">Exocelina</tp:taxon-name-part> <tp:taxon-name-part taxon-name-part-type="species">jimiensis</tp:taxon-name-part></tp:taxon-name></italic> sp. n. and a species from the <italic><tp:taxon-name><tp:taxon-name-part taxon-name-part-type="genus">Exocelina</tp:taxon-name-part> <tp:taxon-name-part taxon-name-part-type="species">broschii</tp:taxon-name-part></tp:taxon-name></italic>-group.</p></tp:treatment-sec><tp:treatment-sec sec-type="Diagnosis"><title>Diagnosis.</title><p>Beetle medium-sized, dark brown to piceous, with paler clypeus, vertex, and pronotal sides, slightly submatt; pronotum with distinct lateral bead; male antennomeres 3–5 evidently enlarged, slightly rounded, almost equal in size, external margin of antennomere 5 almost straight, antennomere 6 somewhat enlarged; male protarsomere 4 with large, slender, evidently curved anterolateral hook-like seta; median lobe with submedian constriction and apex bluntly pointed, broadened in lateral view; paramere with distinct notch on dorsal side and subdistal part elongate, with numerous, dense, more or less long, thin setae. The species is similar to <italic><tp:taxon-name><tp:taxon-name-part taxon-name-part-type="genus">Exocelina</tp:taxon-name-part> <tp:taxon-name-part taxon-name-part-type="species">sandaunensis</tp:taxon-name-part></tp:taxon-name></italic> sp. n. and <italic><tp:taxon-name><tp:taxon-name-part taxon-name-part-type="genus">Exocelina</tp:taxon-name-part> <tp:taxon-name-part taxon-name-part-type="species">simbaiarea</tp:taxon-name-part></tp:taxon-name></italic> sp. n., from which differs with stronger punctation on pronotum, male antennomeres 3–5 smaller and more equal in size, median lobe with stronger submedian constriction in ventral view and more broadened apex in lateral view, subdistal part of paramere with setae more numerous, shorter, and thinner.</p></tp:treatment-sec><tp:treatment-sec sec-type="Description"><title>Description.</title><p><italic>Size and shape</italic>: Beetle medium-sized (TL-H 3.8–4.0 mm, TL 4.15–4.4 mm, MW 2.0–2.15 mm), with oblong-oval habitus, broadest at elytral middle. <italic>Coloration</italic>: Dorsal surface more or less uniform dark brown to piceous, paler on clypeus, vertex, pronotal sides, and along elytral suture; head appendages and legs yellowish red to dark reddish, legs darker distally (Fig. <xref ref-type="fig" rid="F25">36</xref>). Teneral specimens paler.</p><p><italic>Surface sculpture</italic>: Head with dense, coarse punctation (spaces between punctures 1–3 times size of punctures). Pronotum with punctation finer than on head. Elytra with punctation finer, sparser than on pronotum. Pronotum and elytra with relatively weakly impressed microreticulation, dorsal surface slightly submatt. Head with microreticulation stronger. Metaventrite and metacoxa distinctly microreticulate, metacoxal figs with longitudinal strioles and transverse wrinkles. Abdominal ventrites with distinct microreticulation, strioles, and fine sparse punctation, coarser and denser on two last abdominal ventrites.</p><p><italic>Structures</italic>: Pronotum with distinct lateral bead. Base of prosternum and neck of prosternal process and neck of prosternal process with distinct ridge, smooth and not rounded anteriorly, with small anterolateral extensions. Blade of prosternal process lanceolate, relatively narrow, convex, with distinct lateral bead and few setae; neck and blade of prosternal process evenly jointed. Abdominal ventrite 6 broadly rounded or slightly truncate apically.</p><p><italic>Male</italic>: Antennomeres 3–5 evidently enlarged, slightly rounded, almost equal in size, external margin of antennomere 5 almost straight, antennomere 6 somewhat enlarged (Fig. <xref ref-type="fig" rid="F9">10A</xref>), antennomeres 3–6 rugose ventrally. Protarsomere 4 with large, slender, evidently curved anterolateral hook. Protarsomere 5 ventrally with anterior row of 13 and posterior row of 4 short setae (Fig. <xref ref-type="fig" rid="F9">10B</xref>). Abdominal ventrite 6 with 6–12 lateral striae on each side, slightly truncate apically. Median lobe with submedian constriction and apex bluntly pointed, broadened in lateral view (Fig. <xref ref-type="fig" rid="F9">10C, D</xref>). Paramere with distinct notch on dorsal side and subdistal part elongate, with numerous, dense, more or less long, thin setae (Fig. <xref ref-type="fig" rid="F9">10E</xref>).</p><p><italic>Holotype</italic>: TL-H 3.9 mm, TL 4.25 mm, MW 2.15 mm.</p><p><italic>Female</italic>: Antennae simple, abdominal ventrite 6 broadly rounded apically, without striae.</p></tp:treatment-sec><tp:treatment-sec sec-type="Distribution"><title>Distribution.</title><p>Papua New Guinea: Western Highlands Province. The species is known only from the area of Jimi River (Fig. <xref ref-type="fig" rid="F30">53</xref>).</p></tp:treatment-sec><tp:treatment-sec sec-type="Etymology"><title>Etymology.</title><p>The species is named after Jimi River, in the area in which it was collected. The name is an adjective in the nominative singular.</p></tp:treatment-sec><tp:treatment-sec><!--Section generated to contain objects referenced in tp:taxon-treatment.--><fig id="F9" position="float" orientation="portrait"><label>Figure 10.</label><caption><p><italic><tp:taxon-name><tp:taxon-name-part taxon-name-part-type="genus">Exocelina</tp:taxon-name-part> <tp:taxon-name-part taxon-name-part-type="species">jimiensis</tp:taxon-name-part></tp:taxon-name></italic> sp. n. <bold>A</bold> male antenna <bold>B</bold> male protarsomeres 4–5 in ventral view <bold>C</bold> median lobe in ventral view <bold>D</bold> median lobe in lateral view <bold>E</bold> paramere in external view.</p></caption><graphic xmlns:xlink="http://www.w3.org/1999/xlink" xlink:href="zookeys-468-001-g009.jpg" position="float" orientation="portrait" xlink:type="simple" id="oo_36201.jpg"/></fig><fig id="F25" position="float" orientation="portrait"><label>Figures 35–38.</label><caption><p>Habitus and coloration. <bold>35</bold> <italic><tp:taxon-name><tp:taxon-name-part taxon-name-part-type="genus">Exocelina</tp:taxon-name-part> <tp:taxon-name-part taxon-name-part-type="species">wannangensis</tp:taxon-name-part></tp:taxon-name></italic> sp. n. <bold>36</bold> <italic><tp:taxon-name><tp:taxon-name-part taxon-name-part-type="genus">Exocelina</tp:taxon-name-part> <tp:taxon-name-part taxon-name-part-type="species">jimiensis</tp:taxon-name-part></tp:taxon-name></italic> sp. n. <bold>37</bold> <italic><tp:taxon-name><tp:taxon-name-part taxon-name-part-type="genus">Exocelina</tp:taxon-name-part> <tp:taxon-name-part taxon-name-part-type="species">edeltraudae</tp:taxon-name-part></tp:taxon-name></italic> Shaverdo, Hendrich &amp; Balke, 2012 <bold>38</bold> <italic><tp:taxon-name><tp:taxon-name-part taxon-name-part-type="genus">Exocelina</tp:taxon-name-part> <tp:taxon-name-part taxon-name-part-type="species">pseudoedeltraudae</tp:taxon-name-part></tp:taxon-name></italic> sp. n. from <xref ref-type="bibr" rid="B10">Shaverdo et al. (2012</xref>, fig. 30).</p></caption><graphic xmlns:xlink="http://www.w3.org/1999/xlink" xlink:href="zookeys-468-001-g025.jpg" position="float" orientation="portrait" xlink:type="simple" id="oo_36217.jpg"/></fig><fig id="F30" position="float" orientation="portrait"><label>Figure 53.</label><caption><p>Map of New Guinea showing distribution of species of the <italic><tp:taxon-name><tp:taxon-name-part taxon-name-part-type="genus">Exocelina</tp:taxon-name-part> <tp:taxon-name-part taxon-name-part-type="species">ekari</tp:taxon-name-part></tp:taxon-name></italic>-group treated herein.</p></caption><graphic xmlns:xlink="http://www.w3.org/1999/xlink" xlink:href="zookeys-468-001-g030.jpg" position="float" orientation="portrait" xlink:type="simple" id="oo_36222.jpg"/></fig></tp:treatment-sec><ref-list><ref id="B10"><mixed-citation xmlns:xlink="http://www.w3.org/1999/xlink" xlink:type="simple"><person-group><name name-style="western"><surname>Shaverdo</surname><given-names>HV</given-names></name><name name-style="western"><surname>Surbakti</surname><given-names>S</given-names></name><name name-style="western"><surname>Hendrich</surname><given-names>L</given-names></name><name name-style="western"><surname>Balke</surname><given-names>M</given-names></name></person-group> (<year>2012</year>) <article-title>Introduction of the <italic><tp:taxon-name><tp:taxon-name-part taxon-name-part-type="genus">Exocelina</tp:taxon-name-part> <tp:taxon-name-part taxon-name-part-type="species">ekari</tp:taxon-name-part></tp:taxon-name></italic>-group with descriptions of 22 new species from New Guinea (<tp:taxon-name><tp:taxon-name-part taxon-name-part-type="order">Coleoptera</tp:taxon-name-part></tp:taxon-name>, <tp:taxon-name><tp:taxon-name-part taxon-name-part-type="family">Dytiscidae</tp:taxon-name-part></tp:taxon-name>, <tp:taxon-name><tp:taxon-name-part taxon-name-part-type="subfamily">Copelatinae</tp:taxon-name-part></tp:taxon-name>).</article-title><source>ZooKeys</source><volume>250</volume>: <fpage>1</fpage>–<lpage>76</lpage>. doi: <ext-link ext-link-type="doi" xlink:href="10.3897/zookeys.250.3715" xlink:type="simple">10.3897/zookeys.250.3715</ext-link></mixed-citation></ref><ref id="B12"><mixed-citation xmlns:xlink="http://www.w3.org/1999/xlink" xlink:type="simple"><person-group><name name-style="western"><surname>Toussaint</surname><given-names>EFA</given-names></name><name name-style="western"><surname>Hall</surname><given-names>R</given-names></name><name name-style="western"><surname>Monaghan</surname><given-names>MT</given-names></name><name name-style="western"><surname>Sagata</surname><given-names>K</given-names></name><name name-style="western"><surname>Ibalim</surname><given-names>S</given-names></name><name name-style="western"><surname>Shaverdo</surname><given-names>HV</given-names></name><name name-style="western"><surname>Vogler</surname><given-names>AP</given-names></name><name name-style="western"><surname>Pons</surname><given-names>J</given-names></name><name name-style="western"><surname>Balke</surname><given-names>M</given-names></name></person-group> (<year>2014</year>) <article-title>The towering orogeny of New Guinea as a trigger for arthropod megadiversity.</article-title><source>Nature Communications</source><volume>1</volume>: <fpage>1</fpage>–<lpage>10</lpage> + 10 supplements, 5:4001. doi: <ext-link ext-link-type="doi" xlink:href="10.1038/ncomms5001" xlink:type="simple">10.1038/ncomms5001</ext-link></mixed-citation></ref></ref-list></tp:taxon-treatment>
