# Supplementary material for: Description of 23 new species of the Exocelina ekari-group from New Guinea, with a key to all representatives of the species group (Coleoptera, Dytiscidae, Copelatinae)
Source: Zookeys. 2014 Dec 23;(468):1–83. doi: 10.3897/zookeys.468.8506 (PMC4296520; doi:10.3897/zookeys.468.8506)
Supplement: XML Treatment for Exocelina kisli [file zookeys.468.8506-treatment8.xml]

<!DOCTYPE tp:taxon-treatment
  PUBLIC "-//TaxonX//DTD Taxonomic Treatment Publishing DTD v0 20100105//EN" "tax-treatment-NSO.dtd">
<tp:taxon-treatment xmlns:tp="http://www.plazi.org/taxpub"><tp:treatment-meta><kwd-group><label>Taxon classification</label><kwd><named-content content-type="kingdom">Animalia</named-content></kwd><kwd><named-content content-type="order">Coleoptera</named-content></kwd><kwd><named-content content-type="family">Dytiscidae</named-content></kwd></kwd-group><mixed-citation publication-type="journal"><person-group><name><surname>Shaverdo</surname><given-names>Helena</given-names></name><name><surname>Sagata</surname><given-names>Katayo</given-names></name><name><surname>Panjaitan</surname><given-names>Rawati</given-names></name><name><surname>Menufandu</surname><given-names>Herlina</given-names></name><name><surname>Balke</surname><given-names>Michael</given-names></name></person-group><article-title>Description of 23 new species of the <italic><tp:taxon-name><tp:taxon-name-part taxon-name-part-type="genus">Exocelina</tp:taxon-name-part> <tp:taxon-name-part taxon-name-part-type="species">ekari</tp:taxon-name-part></tp:taxon-name></italic>-group from New Guinea, with a key to all representatives of the species group (<tp:taxon-name><tp:taxon-name-part taxon-name-part-type="order">Coleoptera</tp:taxon-name-part></tp:taxon-name>, <tp:taxon-name><tp:taxon-name-part taxon-name-part-type="family">Dytiscidae</tp:taxon-name-part></tp:taxon-name>, <tp:taxon-name><tp:taxon-name-part taxon-name-part-type="subfamily">Copelatinae</tp:taxon-name-part></tp:taxon-name>)</article-title><source>Zookeys</source><day>23</day><month>12</month><year>2014</year><volume>2014</volume><issue>468</issue><fpage>1</fpage><lpage>83</lpage><pub-id pub-id-type="doi">10.3897/zookeys.468.8506</pub-id></mixed-citation></tp:treatment-meta><tp:nomenclature><label>7.</label><tp:taxon-name>
                        <tp:taxon-name-part taxon-name-part-type="genus">Exocelina</tp:taxon-name-part>
                        <tp:taxon-name-part taxon-name-part-type="species">kisli</tp:taxon-name-part>
                        <object-id xmlns:xlink="http://www.w3.org/1999/xlink" content-type="zoobank" xlink:type="simple">http://zoobank.org/5A7BAF2D-2881-4DA7-9D3D-BE2FBA32709E</object-id>
                    </tp:taxon-name><tp:taxon-authority>Shaverdo &amp; Balke</tp:taxon-authority><tp:taxon-status xmlns:xlink="http://www.w3.org/1999/xlink" xlink:type="simple">sp. n.</tp:taxon-status><xref ref-type="fig" rid="F16">Figs 17</xref><xref ref-type="fig" rid="F27">, 45</xref><!--PageBreak--><!--PageBreak--><tp:nomenclature-citation-list><tp:nomenclature-citation><tp:taxon-name><tp:taxon-name-part taxon-name-part-type="genus">Exocelina</tp:taxon-name-part></tp:taxon-name><comment> undescribed sp. MB1373: <xref ref-type="bibr" rid="B12">Toussaint et al. 2014</xref>: Supplementary figs 1–4, Tab. 2.</comment></tp:nomenclature-citation></tp:nomenclature-citation-list></tp:nomenclature><tp:treatment-sec sec-type="Type locality"><title>Type locality.</title><p>Papua New Guinea: Morobe Province, Menyamya, Mt. Inji, ca. <named-content xmlns:xlink="http://www.w3.org/1999/xlink" content-type="dwc:verbatimCoordinates" xlink:type="simple">07°14.81'S; 146°01.33'E</named-content>.</p></tp:treatment-sec><tp:treatment-sec sec-type="Type material"><title>Type material.</title><p><italic>Holotype</italic>: male “Papua New Guinea: Morobe, Menyamya, Mt Inji, 1900m, 14.XI.2006, nr <named-content xmlns:xlink="http://www.w3.org/1999/xlink" content-type="dwc:verbatimCoordinates" xlink:type="simple">07.14.813S 146.01.330E</named-content>, Balke &amp; Kinibel, (PNG 97)” (ZSM). <italic>Paratypes</italic>: <bold>Morobe:</bold> 2 males, 1 female with the same label as the holotype (NHMW, ZSM). <bold>Gulf:</bold> 1 male, 1 female “Papua New Guinea: Gulf, Menyamya, Mt Inji, 1700m, 14.xi.2006, nr <named-content xmlns:xlink="http://www.w3.org/1999/xlink" content-type="dwc:verbatimCoordinates" xlink:type="simple">07.14.813S 146.01.330E</named-content>, Balke &amp; Kinibel, (PNG 96)” (ZSM). 2 males, 1 female “Papua New Guinea: Gulf, 1500m, 13.xi.2006, <named-content xmlns:xlink="http://www.w3.org/1999/xlink" content-type="dwc:verbatimCoordinates" xlink:type="simple">07.11.721S 145.54.746E</named-content>, Balke &amp; Kinibel, (PNG 95)” (NHMW, ZSM), one male and the female additionally with green labels “DNA M.Balke 1373” and “DNA M.Balke 4243”, respectively.</p><!--PageBreak--></tp:treatment-sec><tp:treatment-sec sec-type="Diagnosis"><title>Diagnosis.</title><p>Beetle medium-sized, piceous, with dark brown head and pronotum; pronotum with lateral bead; male antennomere 3 evidently larger than other antennomeres; male protarsomere 4 with very small (smaller than more laterally situated large seta), thin, slightly curved anterolateral hook-like seta; median lobe with evident submedian constriction, apex of median lobe almost rounded in lateral view; paramere without notch on dorsal side, with relatively long and dense subdistal setae and spine-like setae on internal surface. The species is similar to <italic><tp:taxon-name><tp:taxon-name-part taxon-name-part-type="genus">Exocelina</tp:taxon-name-part> <tp:taxon-name-part taxon-name-part-type="species">knoepfchen</tp:taxon-name-part></tp:taxon-name></italic> and <italic><tp:taxon-name><tp:taxon-name-part taxon-name-part-type="genus">Exocelina</tp:taxon-name-part> <tp:taxon-name-part taxon-name-part-type="species">ksionseki</tp:taxon-name-part></tp:taxon-name></italic> sp. n. It differs from <italic><tp:taxon-name><tp:taxon-name-part taxon-name-part-type="genus">Exocelina</tp:taxon-name-part> <tp:taxon-name-part taxon-name-part-type="species">knoepfchen</tp:taxon-name-part></tp:taxon-name></italic> with dorsal surface matt due to stronger punctation and microreticulation, male antennomeres 3–5 larger, and median lobe slender; from <italic><tp:taxon-name><tp:taxon-name-part taxon-name-part-type="genus">Exocelina</tp:taxon-name-part> <tp:taxon-name-part taxon-name-part-type="species">ksionseki</tp:taxon-name-part></tp:taxon-name></italic> sp. n. with larger size, dorsal surface matt due to stronger microreticulation, male antennomeres 3 smaller and more triangular, male protarsomere 4 with anterolateral hook-like seta smaller than more laterally situated large seta, apex of median lobe more rounded in lateral view, paramere only slightly longer than medial lobe, with less numerous subdistal setae and spine-like setae, and abdominal ventrite 6 less striated.</p></tp:treatment-sec><tp:treatment-sec sec-type="Description"><title>Description.</title><p><italic>Size and shape</italic>: Beetle medium-sized (TL-H 4.3–4.5 mm, TL 4.7–4.9 mm, MW 2.35–2.5 mm), with elongate habitus, broadest at elytral middle. <italic>Coloration</italic>: Head dark brown, sometimes with reddish clypeus and vertex; pronotum dark brown, sometimes with piceous disc and/or with reddish sides; elytra uniformly piceous or with reddish brown sutural lines; head appendages yellowish or reddish, legs usually darker distally (Fig. <xref ref-type="fig" rid="F27">45</xref>). Teneral specimens paler: yellowish red head and pronotum and brown elytra.</p><p><italic>Surface sculpture</italic>: Head with very dense, coarse punctation (spaces between punctures 1–2 times size of punctures), finer and sparser anteriorly; diameter of punctures only slightly smaller than diameter of cells of microreticulation, of some punctures equal to it. Pronotum and elytra with slightly finer and more evenly distributed punctation than on head. Head, pronotum, and elytra with strongly impressed microreticulation. Dorsal surface matt due to strong punctation and microreticulation. Metaventrite and metacoxa distinctly microreticulate, metacoxal figs with longitudinal strioles and transverse wrinkles. Abdominal ventrites with distinct microreticulation, strioles, and fine sparse punctation, coarser and denser on two last abdominal ventrites.</p><p><italic>Structures</italic>: Pronotum with lateral bead. Base of prosternum and neck of prosternal process with distinct ridge, anteriorly with weak transverse lines and less rounded, without anterolateral extensions. Blade of prosternal process lanceolate, relatively narrow, convex, with distinct lateral bead and few setae; neck and blade of prosternal process evenly jointed. Abdominal ventrite 6 broadly rounded or slightly truncate apically.</p><!--PageBreak--><p><italic>Male</italic>: Antennomere 2 very small, stout, antennomere 3 strongly enlarged, evidently larger than other antennomeres, more triangular, antennomeres 4 and 5 distinctly enlarged, antennomeres 6 and 7 slightly enlarged (Fig. <xref ref-type="fig" rid="F16">17A</xref>). Protarsomere 4 with very small (smaller than more laterally situated large seta), thin, slightly curved anterolateral hook-like seta. Protarsomere 5 ventrally with anterior row (double apically) of 20 short setae and posterior row of 6 short setae (Fig. <xref ref-type="fig" rid="F16">17B</xref>). Abdominal ventrite 6 with 7–9 lateral striae on each side, slightly truncate apically. Median lobe with evident submedian constriction in ventral view and slightly rounded apex in lateral view (Figs <xref ref-type="fig" rid="F16">17C, D</xref>). Paramere slightly longer than median lobe, without notch on dorsal side, with relatively long and dense subdistal setae, short and sparse proximal setae, and spine-like setae on internal surface (Fig. <xref ref-type="fig" rid="F16">17E</xref>).</p><p><italic>Holotype</italic>: TL-H 4.5 mm, TL 4.9 mm, MW 2.4 mm.</p><p><italic>Female</italic>: Antennomere 1 as in male or only slightly larger, other antennomeres simple, abdominal ventrite 6 broadly rounded apically, without striae.</p></tp:treatment-sec><tp:treatment-sec sec-type="Distribution"><title>Distribution.</title><p>Papua New Guinea: Morobe and Gulf Provinces (Fig. <xref ref-type="fig" rid="F30">53</xref>).</p></tp:treatment-sec><tp:treatment-sec sec-type="Etymology"><title>Etymology.</title><p>The species is named for F. Kisl. The species name is a noun in the genitive case.</p></tp:treatment-sec><tp:treatment-sec><!--Section generated to contain objects referenced in tp:taxon-treatment.--><fig id="F16" position="float" orientation="portrait"><label>Figure 17.</label><caption><p><italic><tp:taxon-name><tp:taxon-name-part taxon-name-part-type="genus">Exocelina</tp:taxon-name-part> <tp:taxon-name-part taxon-name-part-type="species">kisli</tp:taxon-name-part></tp:taxon-name></italic> sp. n. <bold>A</bold> male antenna <bold>B</bold> male protarsomeres 4–5 in ventral view <bold>C</bold> median lobe in ventral view <bold>D</bold> median lobe in lateral view <bold>E</bold> paramere in external view.</p></caption><graphic xmlns:xlink="http://www.w3.org/1999/xlink" xlink:href="zookeys-468-001-g016.jpg" position="float" orientation="portrait" xlink:type="simple" id="oo_36208.jpg"/></fig><fig id="F27" position="float" orientation="portrait"><label>Figures 43–46.</label><caption><p>Habitus and coloration. <bold>43</bold> <italic><tp:taxon-name><tp:taxon-name-part taxon-name-part-type="genus">Exocelina</tp:taxon-name-part> <tp:taxon-name-part taxon-name-part-type="species">bismarckensis</tp:taxon-name-part></tp:taxon-name></italic> sp. n. <bold>44</bold> <italic><tp:taxon-name><tp:taxon-name-part taxon-name-part-type="genus">Exocelina</tp:taxon-name-part> <tp:taxon-name-part taxon-name-part-type="species">vovai</tp:taxon-name-part></tp:taxon-name></italic> sp. n. <bold>45</bold> <italic><tp:taxon-name><tp:taxon-name-part taxon-name-part-type="genus">Exocelina</tp:taxon-name-part> <tp:taxon-name-part taxon-name-part-type="species">kisli</tp:taxon-name-part></tp:taxon-name></italic> sp. n. <bold>46</bold> <italic><tp:taxon-name><tp:taxon-name-part taxon-name-part-type="genus">Exocelina</tp:taxon-name-part> <tp:taxon-name-part taxon-name-part-type="species">ksionseki</tp:taxon-name-part></tp:taxon-name></italic> sp. n.</p></caption><graphic xmlns:xlink="http://www.w3.org/1999/xlink" xlink:href="zookeys-468-001-g027.jpg" position="float" orientation="portrait" xlink:type="simple" id="oo_36219.jpg"/></fig><fig id="F30" position="float" orientation="portrait"><label>Figure 53.</label><caption><p>Map of New Guinea showing distribution of species of the <italic><tp:taxon-name><tp:taxon-name-part taxon-name-part-type="genus">Exocelina</tp:taxon-name-part> <tp:taxon-name-part taxon-name-part-type="species">ekari</tp:taxon-name-part></tp:taxon-name></italic>-group treated herein.</p></caption><graphic xmlns:xlink="http://www.w3.org/1999/xlink" xlink:href="zookeys-468-001-g030.jpg" position="float" orientation="portrait" xlink:type="simple" id="oo_36222.jpg"/></fig></tp:treatment-sec><ref-list><ref id="B12"><mixed-citation xmlns:xlink="http://www.w3.org/1999/xlink" xlink:type="simple"><person-group><name name-style="western"><surname>Toussaint</surname><given-names>EFA</given-names></name><name name-style="western"><surname>Hall</surname><given-names>R</given-names></name><name name-style="western"><surname>Monaghan</surname><given-names>MT</given-names></name><name name-style="western"><surname>Sagata</surname><given-names>K</given-names></name><name name-style="western"><surname>Ibalim</surname><given-names>S</given-names></name><name name-style="western"><surname>Shaverdo</surname><given-names>HV</given-names></name><name name-style="western"><surname>Vogler</surname><given-names>AP</given-names></name><name name-style="western"><surname>Pons</surname><given-names>J</given-names></name><name name-style="western"><surname>Balke</surname><given-names>M</given-names></name></person-group> (<year>2014</year>) <article-title>The towering orogeny of New Guinea as a trigger for arthropod megadiversity.</article-title><source>Nature Communications</source><volume>1</volume>: <fpage>1</fpage>–<lpage>10</lpage> + 10 supplements, 5:4001. doi: <ext-link ext-link-type="doi" xlink:href="10.1038/ncomms5001" xlink:type="simple">10.1038/ncomms5001</ext-link></mixed-citation></ref></ref-list></tp:taxon-treatment>
