# Supplementary material for: Description of 23 new species of the Exocelina ekari-group from New Guinea, with a key to all representatives of the species group (Coleoptera, Dytiscidae, Copelatinae)
Source: Zookeys. 2014 Dec 23;(468):1–83. doi: 10.3897/zookeys.468.8506 (PMC4296520; doi:10.3897/zookeys.468.8506)
Supplement: XML Treatment for Exocelina mantembu [file zookeys.468.8506-treatment11.xml]

<!DOCTYPE tp:taxon-treatment
  PUBLIC "-//TaxonX//DTD Taxonomic Treatment Publishing DTD v0 20100105//EN" "tax-treatment-NSO.dtd">
<tp:taxon-treatment xmlns:tp="http://www.plazi.org/taxpub"><tp:treatment-meta><kwd-group><label>Taxon classification</label><kwd><named-content content-type="kingdom">Animalia</named-content></kwd><kwd><named-content content-type="order">Coleoptera</named-content></kwd><kwd><named-content content-type="family">Dytiscidae</named-content></kwd></kwd-group><mixed-citation publication-type="journal"><person-group><name><surname>Shaverdo</surname><given-names>Helena</given-names></name><name><surname>Sagata</surname><given-names>Katayo</given-names></name><name><surname>Panjaitan</surname><given-names>Rawati</given-names></name><name><surname>Menufandu</surname><given-names>Herlina</given-names></name><name><surname>Balke</surname><given-names>Michael</given-names></name></person-group><article-title>Description of 23 new species of the <italic><tp:taxon-name><tp:taxon-name-part taxon-name-part-type="genus">Exocelina</tp:taxon-name-part> <tp:taxon-name-part taxon-name-part-type="species">ekari</tp:taxon-name-part></tp:taxon-name></italic>-group from New Guinea, with a key to all representatives of the species group (<tp:taxon-name><tp:taxon-name-part taxon-name-part-type="order">Coleoptera</tp:taxon-name-part></tp:taxon-name>, <tp:taxon-name><tp:taxon-name-part taxon-name-part-type="family">Dytiscidae</tp:taxon-name-part></tp:taxon-name>, <tp:taxon-name><tp:taxon-name-part taxon-name-part-type="subfamily">Copelatinae</tp:taxon-name-part></tp:taxon-name>)</article-title><source>Zookeys</source><day>23</day><month>12</month><year>2014</year><volume>2014</volume><issue>468</issue><fpage>1</fpage><lpage>83</lpage><pub-id pub-id-type="doi">10.3897/zookeys.468.8506</pub-id></mixed-citation></tp:treatment-meta><tp:nomenclature><label>10.</label><tp:taxon-name>
                        <tp:taxon-name-part taxon-name-part-type="genus">Exocelina</tp:taxon-name-part>
                        <tp:taxon-name-part taxon-name-part-type="species">mantembu</tp:taxon-name-part>
                        <object-id xmlns:xlink="http://www.w3.org/1999/xlink" content-type="zoobank" xlink:type="simple">http://zoobank.org/8EB2CC12-C97D-4259-9519-687F68626ED2</object-id>
                    </tp:taxon-name><tp:taxon-authority>Shaverdo &amp; Balke</tp:taxon-authority><tp:taxon-status xmlns:xlink="http://www.w3.org/1999/xlink" xlink:type="simple">sp. n.</tp:taxon-status><xref ref-type="fig" rid="F21">Figs 25</xref><xref ref-type="fig" rid="F28">, 50</xref><!--PageBreak--><tp:nomenclature-citation-list><tp:nomenclature-citation><tp:taxon-name><tp:taxon-name-part taxon-name-part-type="genus">Exocelina</tp:taxon-name-part></tp:taxon-name><comment> undescribed sp. MB0060: <xref ref-type="bibr" rid="B12">Toussaint et al. 2014</xref>: Supplementary figs 1–4, Tab. 2.</comment></tp:nomenclature-citation></tp:nomenclature-citation-list></tp:nomenclature><tp:treatment-sec sec-type="Type locality"><title>Type locality.</title><p>Indonesia: Papua Province: Yapen Islands Regency, Mantembu, near Serui, approximately <named-content xmlns:xlink="http://www.w3.org/1999/xlink" content-type="dwc:verbatimCoordinates" xlink:type="simple">01°50'S; 136°14'E</named-content>.</p></tp:treatment-sec><tp:treatment-sec sec-type="Type material"><title>Type material.</title><p><italic>Holotype</italic>: male “Irian Java: Japen [sic!] Isl. Mantembu 150–450 m, 18.2.1992 leg. Riedel” (NHMW). <italic>Paratypes</italic>: 8 males, 4 female with the same label as the holotype (MZB, NHMW, ZSM). 6 males, 6 females “Indonesia: Papua, Japen [sic!] Mantembu A. Riedel” (ZSM). 1 male “59 DNA M Balke” [green], “Mantembu” [hw] (ZSM). 1 male “60 DNA M Balke” [green], “Mantembu” [hw] (ZSM).</p></tp:treatment-sec><tp:treatment-sec sec-type="Diagnosis"><title>Diagnosis.</title><p>Beetle small, dark brown, with paler head and pronotum, shiny; pronotum without lateral bead; male antennomeres simple; male protarsomere 4 with large, thick, strongly curved anterolateral hook-like seta; median lobe slender, with very weak submedian constriction in ventral view and broadly rounded, elongate apex in lateral view; paramere with shallow notch on dorsal side and subdistal part elongate but broad, with large brush of long, dense, thick, somewhat flattened setae, distal ones longer and curved at apex; setae of proximal part short, thin, almost invisible. The species is similar to <italic><tp:taxon-name><tp:taxon-name-part taxon-name-part-type="genus">Exocelina</tp:taxon-name-part> <tp:taxon-name-part taxon-name-part-type="species">lembena</tp:taxon-name-part></tp:taxon-name></italic> sp. n., from which differs with shape of the median lobe apex and shallow notch on dorsal side of the paramere. There are only two species on Yapen Island, which can be easily distinguished with size and dorsal sculpture: <italic><tp:taxon-name><tp:taxon-name-part taxon-name-part-type="genus">Exocelina</tp:taxon-name-part> <tp:taxon-name-part taxon-name-part-type="species">mantembu</tp:taxon-name-part></tp:taxon-name></italic> sp. n., small and shiny, and <italic><tp:taxon-name><tp:taxon-name-part taxon-name-part-type="genus">Exocelina</tp:taxon-name-part> <tp:taxon-name-part taxon-name-part-type="species">vladimiri</tp:taxon-name-part></tp:taxon-name></italic>, large and matt, as well as using shape and structure of the male genitalia.</p></tp:treatment-sec><tp:treatment-sec sec-type="Description"><title>Description.</title><p><italic>Size and shape</italic>: Beetle small (TL-H 3.15–3.45 mm, TL 3.50–3.85 mm, MW 1.65–1.85 mm), with oblong-oval habitus, broadest at elytral middle, some specimens narrower towards elytral apex. <italic>Coloration</italic>: Head reddish brown, darker posterior eyes; pronotum reddish brown, with paler sides; elytra uniformly dark brown; head appendages reddish brown, legs darker, especially metathoracic legs (Fig. <xref ref-type="fig" rid="F28">50</xref>).</p><p><italic>Surface sculpture</italic>: Head with dense punctation (spaces between punctures 1–3 times size of punctures), evidently finer and sparser anteriorly; diameter of punctures smaller than diameter of cells of microreticulation. Pronotum with much sparser and finer punctation than on head. Elytra with extremely sparse and fine punctation, almost invisible. Pronotum and elytra with weakly impressed microreticulation, dorsal surface shiny. Head with microreticulation stronger. Metaventrite and metacoxa distinctly microreticulate, metacoxal figs with longitudinal strioles and transverse wrinkles. Abdominal ventrites with distinct microreticulation, strioles, and fine sparse punctation, coarser and denser on two last abdominal ventrites.</p><p><italic>Structures</italic>: Pronotum without lateral bead. Base of prosternum and neck of prosternal process with distinct ridge, less rounded anteriorly, without anterolateral extensions. Blade of prosternal process lanceolate, relatively broad, convex, with distinct lateral bead and few setae; neck and blade of prosternal process evenly jointed. Abdominal ventrite 6 broadly rounded or slightly truncate apically.</p><p><italic>Male</italic>: Antenna simple (Fig. <xref ref-type="fig" rid="F21">25A</xref>). Protarsomere 4 with large, thick, strongly curved anterolateral hook-like seta. Protarsomere 5 ventrally with anterior row of 11 short setae and posterior row of 4 short setae (Fig. <xref ref-type="fig" rid="F21">25B</xref>). Abdominal ventrite 6 with 8–11 lateral striae on each side. Median lobe slender, with very weak submedian constriction in ventral view and broadly rounded, elongate apex in lateral view (Fig. <xref ref-type="fig" rid="F21">25C, D</xref>). Paramere with shallow notch on dorsal side and subdistal part elongate but broad, with large brush of long, dense, relatively thick, somewhat flattened setae, distal ones longer and curved at apex; setae of proximal part short, thin, almost invisible (Fig. <xref ref-type="fig" rid="F21">25E</xref>).</p><p><italic>Holotype</italic>: TL-H 3.45 mm, TL 3.85 mm, MW 1.85 mm.</p><p><italic>Female</italic>: Without evident differences in external morphology from males, except for abdominal ventrite 6 without striae.</p></tp:treatment-sec><tp:treatment-sec sec-type="Distribution"><title>Distribution.</title><p>Indonesia: Papua Province: Yapen Islands Regency. This species is known only from the type locality (Fig. <xref ref-type="fig" rid="F30">53</xref>).</p></tp:treatment-sec><tp:treatment-sec sec-type="Etymology"><title>Etymology.</title><p>The name refers to the region Mantembu where this species was collected. The name is a noun in the nominative singular standing in apposition.</p></tp:treatment-sec><tp:treatment-sec><!--Section generated to contain objects referenced in tp:taxon-treatment.--><fig id="F21" position="float" orientation="portrait"><label>Figures 24, 25.</label><caption><p><bold>24</bold> <italic><tp:taxon-name><tp:taxon-name-part taxon-name-part-type="genus">Exocelina</tp:taxon-name-part> <tp:taxon-name-part taxon-name-part-type="species">pinocchio</tp:taxon-name-part></tp:taxon-name></italic> sp. n. <bold>25</bold> <italic><tp:taxon-name><tp:taxon-name-part taxon-name-part-type="genus">Exocelina</tp:taxon-name-part> <tp:taxon-name-part taxon-name-part-type="species">mantembu</tp:taxon-name-part></tp:taxon-name></italic> sp. n. <bold>A</bold> male antenna <bold>B</bold> male protarsomeres 4–5 in ventral view <bold>C</bold> median lobe in ventral view <bold>D</bold> median lobe in lateral view <bold>E</bold> paramere in external view.</p></caption><graphic xmlns:xlink="http://www.w3.org/1999/xlink" xlink:href="zookeys-468-001-g021.jpg" position="float" orientation="portrait" xlink:type="simple" id="oo_36213.jpg"/></fig><fig id="F28" position="float" orientation="portrait"><label>Figures 47–50.</label><caption><p>Habitus and coloration. <bold>47</bold> <italic><tp:taxon-name><tp:taxon-name-part taxon-name-part-type="genus">Exocelina</tp:taxon-name-part> <tp:taxon-name-part taxon-name-part-type="species">pseudobifida</tp:taxon-name-part></tp:taxon-name></italic> sp. n. <bold>48</bold> <italic><tp:taxon-name><tp:taxon-name-part taxon-name-part-type="genus">Exocelina</tp:taxon-name-part> <tp:taxon-name-part taxon-name-part-type="species">pinocchio</tp:taxon-name-part></tp:taxon-name></italic> sp. n. <bold>49</bold> <italic><tp:taxon-name><tp:taxon-name-part taxon-name-part-type="genus">Exocelina</tp:taxon-name-part> <tp:taxon-name-part taxon-name-part-type="species">bewaniensis</tp:taxon-name-part></tp:taxon-name></italic> sp. n. <bold>50</bold> <italic><tp:taxon-name><tp:taxon-name-part taxon-name-part-type="genus">Exocelina</tp:taxon-name-part> <tp:taxon-name-part taxon-name-part-type="species">mantembu</tp:taxon-name-part></tp:taxon-name></italic> sp. n.</p></caption><graphic xmlns:xlink="http://www.w3.org/1999/xlink" xlink:href="zookeys-468-001-g028.jpg" position="float" orientation="portrait" xlink:type="simple" id="oo_36220.jpg"/></fig><fig id="F30" position="float" orientation="portrait"><label>Figure 53.</label><caption><p>Map of New Guinea showing distribution of species of the <italic><tp:taxon-name><tp:taxon-name-part taxon-name-part-type="genus">Exocelina</tp:taxon-name-part> <tp:taxon-name-part taxon-name-part-type="species">ekari</tp:taxon-name-part></tp:taxon-name></italic>-group treated herein.</p></caption><graphic xmlns:xlink="http://www.w3.org/1999/xlink" xlink:href="zookeys-468-001-g030.jpg" position="float" orientation="portrait" xlink:type="simple" id="oo_36222.jpg"/></fig></tp:treatment-sec><ref-list><ref id="B12"><mixed-citation xmlns:xlink="http://www.w3.org/1999/xlink" xlink:type="simple"><person-group><name name-style="western"><surname>Toussaint</surname><given-names>EFA</given-names></name><name name-style="western"><surname>Hall</surname><given-names>R</given-names></name><name name-style="western"><surname>Monaghan</surname><given-names>MT</given-names></name><name name-style="western"><surname>Sagata</surname><given-names>K</given-names></name><name name-style="western"><surname>Ibalim</surname><given-names>S</given-names></name><name name-style="western"><surname>Shaverdo</surname><given-names>HV</given-names></name><name name-style="western"><surname>Vogler</surname><given-names>AP</given-names></name><name name-style="western"><surname>Pons</surname><given-names>J</given-names></name><name name-style="western"><surname>Balke</surname><given-names>M</given-names></name></person-group> (<year>2014</year>) <article-title>The towering orogeny of New Guinea as a trigger for arthropod megadiversity.</article-title><source>Nature Communications</source><volume>1</volume>: <fpage>1</fpage>–<lpage>10</lpage> + 10 supplements, 5:4001. doi: <ext-link ext-link-type="doi" xlink:href="10.1038/ncomms5001" xlink:type="simple">10.1038/ncomms5001</ext-link></mixed-citation></ref></ref-list></tp:taxon-treatment>
