# Supplementary material for: Description of 23 new species of the Exocelina ekari-group from New Guinea, with a key to all representatives of the species group (Coleoptera, Dytiscidae, Copelatinae)
Source: Zookeys. 2014 Dec 23;(468):1–83. doi: 10.3897/zookeys.468.8506 (PMC4296520; doi:10.3897/zookeys.468.8506)
Supplement: XML Treatment for Exocelina pseudoedeltraudae [file zookeys.468.8506-treatment16.xml]

<!DOCTYPE tp:taxon-treatment
  PUBLIC "-//TaxonX//DTD Taxonomic Treatment Publishing DTD v0 20100105//EN" "tax-treatment-NSO.dtd">
<tp:taxon-treatment xmlns:tp="http://www.plazi.org/taxpub"><tp:treatment-meta><kwd-group><label>Taxon classification</label><kwd><named-content content-type="kingdom">Animalia</named-content></kwd><kwd><named-content content-type="order">Coleoptera</named-content></kwd><kwd><named-content content-type="family">Dytiscidae</named-content></kwd></kwd-group><mixed-citation publication-type="journal"><person-group><name><surname>Shaverdo</surname><given-names>Helena</given-names></name><name><surname>Sagata</surname><given-names>Katayo</given-names></name><name><surname>Panjaitan</surname><given-names>Rawati</given-names></name><name><surname>Menufandu</surname><given-names>Herlina</given-names></name><name><surname>Balke</surname><given-names>Michael</given-names></name></person-group><article-title>Description of 23 new species of the <italic><tp:taxon-name><tp:taxon-name-part taxon-name-part-type="genus">Exocelina</tp:taxon-name-part> <tp:taxon-name-part taxon-name-part-type="species">ekari</tp:taxon-name-part></tp:taxon-name></italic>-group from New Guinea, with a key to all representatives of the species group (<tp:taxon-name><tp:taxon-name-part taxon-name-part-type="order">Coleoptera</tp:taxon-name-part></tp:taxon-name>, <tp:taxon-name><tp:taxon-name-part taxon-name-part-type="family">Dytiscidae</tp:taxon-name-part></tp:taxon-name>, <tp:taxon-name><tp:taxon-name-part taxon-name-part-type="subfamily">Copelatinae</tp:taxon-name-part></tp:taxon-name>)</article-title><source>Zookeys</source><day>23</day><month>12</month><year>2014</year><volume>2014</volume><issue>468</issue><fpage>1</fpage><lpage>83</lpage><pub-id pub-id-type="doi">10.3897/zookeys.468.8506</pub-id></mixed-citation></tp:treatment-meta><tp:nomenclature><label>15.</label><tp:taxon-name>
                        <tp:taxon-name-part taxon-name-part-type="genus">Exocelina</tp:taxon-name-part>
                        <tp:taxon-name-part taxon-name-part-type="species">pseudoedeltraudae</tp:taxon-name-part>
                        <object-id xmlns:xlink="http://www.w3.org/1999/xlink" content-type="zoobank" xlink:type="simple">http://zoobank.org/C7536736-ABCE-42EC-89D0-678762B728AE</object-id>
                    </tp:taxon-name><tp:taxon-authority>Shaverdo &amp; Balke</tp:taxon-authority><tp:taxon-status xmlns:xlink="http://www.w3.org/1999/xlink" xlink:type="simple">sp. n.</tp:taxon-status><xref ref-type="fig" rid="F8">Figs 9</xref><xref ref-type="fig" rid="F25">, 38</xref><xref ref-type="bibr" rid="B10">; 4A–F, 30 in Shaverdo et al. (2012)</xref><tp:nomenclature-citation-list><tp:nomenclature-citation><tp:taxon-name><tp:taxon-name-part taxon-name-part-type="genus">Exocelina</tp:taxon-name-part></tp:taxon-name><comment> undescribed sp. MB1288: <xref ref-type="bibr" rid="B12">Toussaint et al. 2014</xref>: Supplementary figs 1–4, Tab. 2.</comment></tp:nomenclature-citation></tp:nomenclature-citation-list></tp:nomenclature><tp:treatment-sec sec-type="Type locality"><title>Type locality.</title><p>Papua New Guinea: Hela Province, Koroba, <named-content xmlns:xlink="http://www.w3.org/1999/xlink" content-type="dwc:verbatimCoordinates" xlink:type="simple">05°41.85'S; 142°43.836'E</named-content>.</p></tp:treatment-sec><tp:treatment-sec sec-type="Type material"><title>Type material.</title><!--PageBreak--><p><italic>Holotype</italic>: male “Papua New Guinea: Southern Highlands, Koroba, 1600m, 15.v.1994, <named-content xmlns:xlink="http://www.w3.org/1999/xlink" content-type="dwc:verbatimCoordinates" xlink:type="simple">05.41.854S 142.43.836E</named-content>, Balke (PNG 66)”, “Paratypus <italic><tp:taxon-name><tp:taxon-name-part taxon-name-part-type="genus">Exocelina</tp:taxon-name-part> <tp:taxon-name-part taxon-name-part-type="species">edeltraudae</tp:taxon-name-part></tp:taxon-name></italic> sp. n. des. H.Shaverdo, L.Hendrich &amp; M.Balke, 2012” (ZSM). <italic>Paratypes</italic>: 5 males, 1 female with the same labels as the holotype (NHMW, ZSM). 3 males “PAPUA N.G.: 6.–9.5.1998 Southern Highl. Prov. Tari-Koroba, Hedemari [Hedamali] 1700-1900 m, leg. Riedel”, “Paratypus <italic><tp:taxon-name><tp:taxon-name-part taxon-name-part-type="genus">Exocelina</tp:taxon-name-part> <tp:taxon-name-part taxon-name-part-type="species">edeltraudae</tp:taxon-name-part></tp:taxon-name></italic> sp. n. des. H.Shaverdo, L.Hendrich &amp; M.Balke, 2012” (NHMW). 1 male, 3 females “Papua New Guinea: Southern Highlands, Tari Komo road, 10km N Hides Gas, 1700m, 13.v.1994, Balke (PNG 61)”, “Paratypus <italic><tp:taxon-name><tp:taxon-name-part taxon-name-part-type="genus">Exocelina</tp:taxon-name-part> <tp:taxon-name-part taxon-name-part-type="species">edeltraudae</tp:taxon-name-part></tp:taxon-name></italic> sp. n. des. H.Shaverdo, L.Hendrich &amp; M.Balke, 2012”, the male additionally with a green label “DNA M.Balke 1288” (ZSM). 5 males, 8 females “Papua New Guinea: Southern Highlands, Tari to Koroba, 1600m, 15.v.1994, <named-content xmlns:xlink="http://www.w3.org/1999/xlink" content-type="dwc:verbatimCoordinates" xlink:type="simple">05.46.500S 142.50.000E</named-content>, Balke (PNG 65)”, “Paratypus <italic><tp:taxon-name><tp:taxon-name-part taxon-name-part-type="genus">Exocelina</tp:taxon-name-part> <tp:taxon-name-part taxon-name-part-type="species">edeltraudae</tp:taxon-name-part></tp:taxon-name></italic> sp. n. des. H.Shaverdo, L.Hendrich &amp; M.Balke, 2012” (NARI, NHMW, ZSM). 1 female “Papua New Guinea: Southern Highlands, Tari to Koroba, 1600m, 15.v.1994, <named-content xmlns:xlink="http://www.w3.org/1999/xlink" content-type="dwc:verbatimCoordinates" xlink:type="simple">05.46.500S 142.50.000E</named-content>, Balke (PNG 65)” (ZSM).</p></tp:treatment-sec><tp:treatment-sec sec-type="Diagnosis"><title>Diagnosis.</title><p>Beetle medium-sized, piceous, submatt; pronotum with distinct lateral bead; male ventrite 6 slightly to distinctly concave apically; male antennomeres 3–5 distinctly enlarged, almost equal in size and shape, antennomeres 6–8 enlarged; male protarsomere 4 with large, slender, evidently curved anterolateral hook-like seta; median lobe with very strong submedian constriction and proximal part very broad in ventral view, apex of median lobe pointed and strongly curved downwards in lateral; paramere with distinct notch on dorsal side and subdistal part elongate, with numerous, dense, long, thin setae. The species is very similar to <italic><tp:taxon-name><tp:taxon-name-part taxon-name-part-type="genus">Exocelina</tp:taxon-name-part> <tp:taxon-name-part taxon-name-part-type="species">edeltraudae</tp:taxon-name-part></tp:taxon-name></italic> Shaverdo, Hendrich &amp; Balke, 2012, from which differs with less shinier dorsal surface, due to stronger punctation and microreticulation, with larger and more rounded male antennomeres 3–5 (for male antennomeres 3 and 4, ratio width/length: &gt; 1.0) and apex of median lobe narrower in lateral view.</p></tp:treatment-sec><tp:treatment-sec sec-type="Description"><title>Description.</title><p><italic>Size and shape</italic>: Beetle medium-sized (TL-H 3.45–4.0 mm, TL 3.85–4.45 mm, MW 1.8–2.2 mm), with oblong-oval habitus, broadest at elytral middle. <italic>Coloration</italic>: Dorsally piceous, with dark brown anterior margin of head and narrowly pronotal sides; head appendages and legs reddish to reddish brown, legs distally darker (Fig. <xref ref-type="fig" rid="F25">38</xref>). Teneral specimens paler.</p><p><italic>Surface sculpture</italic>: Head with dense, coarse punctation (spaces between punctures 1–3 times size of punctures), especially on vertex. Pronotum with punctation finer, sparser, and more evenly distributed than on head. Elytra with punctation finer, sparser than on pronotum. Pronotum and elytra with strongly impressed microreticulation, dorsal surface submatt. Head with microreticulation stronger. Metaventrite and metacoxa distinctly microreticulate, metacoxal figs with longitudinal strioles and transverse wrinkles. Abdominal ventrites with distinct microreticulation, strioles, and fine sparse punctation, coarser and denser on two last abdominal ventrites.</p><p><italic>Structures</italic>: Pronotum with distinct lateral bead. Base of prosternum and neck of prosternal process with distinct ridge, rounded and smooth anteriorly, with small anterolateral extensions. Blade of prosternal process lanceolate, relatively narrow, convex, with distinct lateral bead and few setae; neck and blade of prosternal process evenly jointed. Abdominal ventrite 6 broadly rounded, or slightly truncate, or concave apically.</p><!--PageBreak--><p><italic>Male</italic>: Antennomeres 3–5 distinctly enlarged, almost equal in size, antennomeres 6–8 enlarged (Fig. <xref ref-type="fig" rid="F8">9A</xref>), antennomeres 3–7 rugose ventrally. Protarsomere 4 with large, slender, evidently curved anterolateral hook. Protarsomere 5 ventrally with anterior row of 15 and posterior row of 5 short setae (Fig. <xref ref-type="fig" rid="F8">9B</xref>). Abdominal ventrite 6 with 8–13 lateral striae on each side, slightly to distinctly concave apically (Fig. <xref ref-type="fig" rid="F8">9C</xref>). Median lobe with very strong submedian constriction and proximal part very broad in ventral view, apex of median lobe pointed and strongly curved downwards in lateral view (Fig. <xref ref-type="fig" rid="F8">9D, E</xref>). Paramere with distinct notch on dorsal side and subdistal part elongate, with numerous, dense, long, thin setae (Fig. <xref ref-type="fig" rid="F8">9F</xref>).</p><p><italic>Holotype</italic>: TL-H 4.0 mm, TL 4.45 mm, MW 2.2 mm.</p><p><italic>Female</italic>: Antennae simple, abdominal ventrite 6 broadly rounded or slightly truncate apically, without striae.</p></tp:treatment-sec><tp:treatment-sec sec-type="Distribution"><title>Distribution.</title><p>Papua New Guinea. The species is known only from Hela Province (Fig. <xref ref-type="fig" rid="F30">53</xref>).</p></tp:treatment-sec><tp:treatment-sec sec-type="Etymology"><title>Etymology.</title><p>In an earlier work (<xref ref-type="bibr" rid="B10">Shaverdo et al. 2012</xref>), this species was mistaken for <italic><tp:taxon-name><tp:taxon-name-part taxon-name-part-type="genus">Exocelina</tp:taxon-name-part> <tp:taxon-name-part taxon-name-part-type="species">edeltraudae</tp:taxon-name-part></tp:taxon-name></italic>. The name is a noun in the nominative singular standing in apposition.</p></tp:treatment-sec><tp:treatment-sec><!--Section generated to contain objects referenced in tp:taxon-treatment.--><fig id="F8" position="float" orientation="portrait"><label>Figure 9.</label><caption><p><italic><tp:taxon-name><tp:taxon-name-part taxon-name-part-type="genus">Exocelina</tp:taxon-name-part> <tp:taxon-name-part taxon-name-part-type="species">pseudoedeltraudae</tp:taxon-name-part></tp:taxon-name></italic> sp. n. from <xref ref-type="bibr" rid="B10">Shaverdo et al. (2012</xref>, fig. 4) <bold>A</bold> male antenna <bold>B</bold> male protarsomeres 4–5 in ventral view <bold>C</bold> abdominal ventrite 6 <bold>D</bold> median lobe in ventral view <bold>E</bold> median lobe in lateral view <bold>F</bold> paramere in external view.</p></caption><graphic xmlns:xlink="http://www.w3.org/1999/xlink" xlink:href="zookeys-468-001-g008.jpg" position="float" orientation="portrait" xlink:type="simple" id="oo_36200.jpg"/></fig><fig id="F25" position="float" orientation="portrait"><label>Figures 35–38.</label><caption><p>Habitus and coloration. <bold>35</bold> <italic><tp:taxon-name><tp:taxon-name-part taxon-name-part-type="genus">Exocelina</tp:taxon-name-part> <tp:taxon-name-part taxon-name-part-type="species">wannangensis</tp:taxon-name-part></tp:taxon-name></italic> sp. n. <bold>36</bold> <italic><tp:taxon-name><tp:taxon-name-part taxon-name-part-type="genus">Exocelina</tp:taxon-name-part> <tp:taxon-name-part taxon-name-part-type="species">jimiensis</tp:taxon-name-part></tp:taxon-name></italic> sp. n. <bold>37</bold> <italic><tp:taxon-name><tp:taxon-name-part taxon-name-part-type="genus">Exocelina</tp:taxon-name-part> <tp:taxon-name-part taxon-name-part-type="species">edeltraudae</tp:taxon-name-part></tp:taxon-name></italic> Shaverdo, Hendrich &amp; Balke, 2012 <bold>38</bold> <italic><tp:taxon-name><tp:taxon-name-part taxon-name-part-type="genus">Exocelina</tp:taxon-name-part> <tp:taxon-name-part taxon-name-part-type="species">pseudoedeltraudae</tp:taxon-name-part></tp:taxon-name></italic> sp. n. from <xref ref-type="bibr" rid="B10">Shaverdo et al. (2012</xref>, fig. 30).</p></caption><graphic xmlns:xlink="http://www.w3.org/1999/xlink" xlink:href="zookeys-468-001-g025.jpg" position="float" orientation="portrait" xlink:type="simple" id="oo_36217.jpg"/></fig><fig id="F30" position="float" orientation="portrait"><label>Figure 53.</label><caption><p>Map of New Guinea showing distribution of species of the <italic><tp:taxon-name><tp:taxon-name-part taxon-name-part-type="genus">Exocelina</tp:taxon-name-part> <tp:taxon-name-part taxon-name-part-type="species">ekari</tp:taxon-name-part></tp:taxon-name></italic>-group treated herein.</p></caption><graphic xmlns:xlink="http://www.w3.org/1999/xlink" xlink:href="zookeys-468-001-g030.jpg" position="float" orientation="portrait" xlink:type="simple" id="oo_36222.jpg"/></fig></tp:treatment-sec><ref-list><ref id="B10"><mixed-citation xmlns:xlink="http://www.w3.org/1999/xlink" xlink:type="simple"><person-group><name name-style="western"><surname>Shaverdo</surname><given-names>HV</given-names></name><name name-style="western"><surname>Surbakti</surname><given-names>S</given-names></name><name name-style="western"><surname>Hendrich</surname><given-names>L</given-names></name><name name-style="western"><surname>Balke</surname><given-names>M</given-names></name></person-group> (<year>2012</year>) <article-title>Introduction of the <italic><tp:taxon-name><tp:taxon-name-part taxon-name-part-type="genus">Exocelina</tp:taxon-name-part> <tp:taxon-name-part taxon-name-part-type="species">ekari</tp:taxon-name-part></tp:taxon-name></italic>-group with descriptions of 22 new species from New Guinea (<tp:taxon-name><tp:taxon-name-part taxon-name-part-type="order">Coleoptera</tp:taxon-name-part></tp:taxon-name>, <tp:taxon-name><tp:taxon-name-part taxon-name-part-type="family">Dytiscidae</tp:taxon-name-part></tp:taxon-name>, <tp:taxon-name><tp:taxon-name-part taxon-name-part-type="subfamily">Copelatinae</tp:taxon-name-part></tp:taxon-name>).</article-title><source>ZooKeys</source><volume>250</volume>: <fpage>1</fpage>–<lpage>76</lpage>. doi: <ext-link ext-link-type="doi" xlink:href="10.3897/zookeys.250.3715" xlink:type="simple">10.3897/zookeys.250.3715</ext-link></mixed-citation></ref><ref id="B12"><mixed-citation xmlns:xlink="http://www.w3.org/1999/xlink" xlink:type="simple"><person-group><name name-style="western"><surname>Toussaint</surname><given-names>EFA</given-names></name><name name-style="western"><surname>Hall</surname><given-names>R</given-names></name><name name-style="western"><surname>Monaghan</surname><given-names>MT</given-names></name><name name-style="western"><surname>Sagata</surname><given-names>K</given-names></name><name name-style="western"><surname>Ibalim</surname><given-names>S</given-names></name><name name-style="western"><surname>Shaverdo</surname><given-names>HV</given-names></name><name name-style="western"><surname>Vogler</surname><given-names>AP</given-names></name><name name-style="western"><surname>Pons</surname><given-names>J</given-names></name><name name-style="western"><surname>Balke</surname><given-names>M</given-names></name></person-group> (<year>2014</year>) <article-title>The towering orogeny of New Guinea as a trigger for arthropod megadiversity.</article-title><source>Nature Communications</source><volume>1</volume>: <fpage>1</fpage>–<lpage>10</lpage> + 10 supplements, 5:4001. doi: <ext-link ext-link-type="doi" xlink:href="10.1038/ncomms5001" xlink:type="simple">10.1038/ncomms5001</ext-link></mixed-citation></ref></ref-list></tp:taxon-treatment>
