# Supplementary material for: Description of 23 new species of the Exocelina ekari-group from New Guinea, with a key to all representatives of the species group (Coleoptera, Dytiscidae, Copelatinae)
Source: Zookeys. 2014 Dec 23;(468):1–83. doi: 10.3897/zookeys.468.8506 (PMC4296520; doi:10.3897/zookeys.468.8506)
Supplement: XML Treatment for Exocelina sandaunensis [file zookeys.468.8506-treatment18.xml]

<!DOCTYPE tp:taxon-treatment
  PUBLIC "-//TaxonX//DTD Taxonomic Treatment Publishing DTD v0 20100105//EN" "tax-treatment-NSO.dtd">
<tp:taxon-treatment xmlns:tp="http://www.plazi.org/taxpub"><tp:treatment-meta><kwd-group><label>Taxon classification</label><kwd><named-content content-type="kingdom">Animalia</named-content></kwd><kwd><named-content content-type="order">Coleoptera</named-content></kwd><kwd><named-content content-type="family">Dytiscidae</named-content></kwd></kwd-group><mixed-citation publication-type="journal"><person-group><name><surname>Shaverdo</surname><given-names>Helena</given-names></name><name><surname>Sagata</surname><given-names>Katayo</given-names></name><name><surname>Panjaitan</surname><given-names>Rawati</given-names></name><name><surname>Menufandu</surname><given-names>Herlina</given-names></name><name><surname>Balke</surname><given-names>Michael</given-names></name></person-group><article-title>Description of 23 new species of the <italic><tp:taxon-name><tp:taxon-name-part taxon-name-part-type="genus">Exocelina</tp:taxon-name-part> <tp:taxon-name-part taxon-name-part-type="species">ekari</tp:taxon-name-part></tp:taxon-name></italic>-group from New Guinea, with a key to all representatives of the species group (<tp:taxon-name><tp:taxon-name-part taxon-name-part-type="order">Coleoptera</tp:taxon-name-part></tp:taxon-name>, <tp:taxon-name><tp:taxon-name-part taxon-name-part-type="family">Dytiscidae</tp:taxon-name-part></tp:taxon-name>, <tp:taxon-name><tp:taxon-name-part taxon-name-part-type="subfamily">Copelatinae</tp:taxon-name-part></tp:taxon-name>)</article-title><source>Zookeys</source><day>23</day><month>12</month><year>2014</year><volume>2014</volume><issue>468</issue><fpage>1</fpage><lpage>83</lpage><pub-id pub-id-type="doi">10.3897/zookeys.468.8506</pub-id></mixed-citation></tp:treatment-meta><tp:nomenclature><label>17.</label><tp:taxon-name>
                        <tp:taxon-name-part taxon-name-part-type="genus">Exocelina</tp:taxon-name-part>
                        <tp:taxon-name-part taxon-name-part-type="species">sandaunensis</tp:taxon-name-part>
                        <object-id xmlns:xlink="http://www.w3.org/1999/xlink" content-type="zoobank" xlink:type="simple">http://zoobank.org/0133AA56-7AA3-413B-B58D-89FE64CCF29E</object-id>
                    </tp:taxon-name><tp:taxon-authority>Shaverdo &amp; Balke</tp:taxon-authority><tp:taxon-status xmlns:xlink="http://www.w3.org/1999/xlink" xlink:type="simple">sp. n.</tp:taxon-status><xref ref-type="fig" rid="F12">Figs 13</xref><xref ref-type="fig" rid="F26">, 41</xref></tp:nomenclature><tp:treatment-sec sec-type="Type locality"><title>Type locality.</title><p>Papua New Guinea: Sandaun Province, Sokamin, <named-content xmlns:xlink="http://www.w3.org/1999/xlink" content-type="dwc:verbatimCoordinates" xlink:type="simple">04°50.85'S; 141°37.87'E</named-content>.</p></tp:treatment-sec><tp:treatment-sec sec-type="Type material"><title>Type material.</title><!--PageBreak--><p><italic>Holotype</italic>: male “Papua New Guinea: Sandaun, Sokamin4, 1200m, 19.x.2003, <named-content xmlns:xlink="http://www.w3.org/1999/xlink" content-type="dwc:verbatimCoordinates" xlink:type="simple">4 50.845S 141 37.865E</named-content>, K. Sagata (WB 102)” (ZSM). <italic>Paratypes</italic>: 4 males with the same label as the holotype, one male additionally with a label “DNA M. Balke 666” (NHMW, ZSM). 3 males, 4 females “Papua New Guinea: Sandaun, Sokamin4, 1200m, 19.x.2003, <named-content xmlns:xlink="http://www.w3.org/1999/xlink" content-type="dwc:verbatimCoordinates" xlink:type="simple">4 50.845S 141 37.865E</named-content>, K. Sagata (WB 100)”, one male additionally with a label “DNA M. Balke 682” (NHMW, ZSM). 1 male “Papua New Guinea: Sandaun, MekilW100, 1718m, 14.xi.2003, <named-content xmlns:xlink="http://www.w3.org/1999/xlink" content-type="dwc:verbatimCoordinates" xlink:type="simple">4 48.637S 141 38.994E</named-content>, K. Sagata (WB 19)” (ZSM). 4 males “Papua New Guinea: Sandaun, MekilK [sic!], 1718m, 14.x.2003, <named-content xmlns:xlink="http://www.w3.org/1999/xlink" content-type="dwc:verbatimCoordinates" xlink:type="simple">4 48.742S 141 39.075E</named-content>, K. Sagata (WB 106)”, two males additionally with labels “DNA M. Balke 672” and “DNA M. Balke 681” (NHMW, ZSM). 3 males “Papua New Guinea: Sandaun, Ofektaman, 820m, 17.x.2008, <named-content xmlns:xlink="http://www.w3.org/1999/xlink" content-type="dwc:verbatimCoordinates" xlink:type="simple">5.04.113S 141.35.841E</named-content>, Ibalim (PNG 190)”, two males additionally with green labels “DNA M.Balke 3720”, “DNA M.Balke 3721” (ZSM).</p></tp:treatment-sec><tp:treatment-sec sec-type="Additional material"><title>Additional material.</title><p>2 females with the same label as the holotype (ZSM), these females might belong to two species: <italic><tp:taxon-name><tp:taxon-name-part taxon-name-part-type="genus">Exocelina</tp:taxon-name-part> <tp:taxon-name-part taxon-name-part-type="species">sandaunensis</tp:taxon-name-part></tp:taxon-name></italic> sp. n. and a species of <italic><tp:taxon-name><tp:taxon-name-part taxon-name-part-type="genus">Exocelina</tp:taxon-name-part> <tp:taxon-name-part taxon-name-part-type="species">rivulus</tp:taxon-name-part></tp:taxon-name></italic> group. 2 females “Papua New Guinea: Sandaun, MekilK [sic!], 1718m, 14.x.2003, <named-content xmlns:xlink="http://www.w3.org/1999/xlink" content-type="dwc:verbatimCoordinates" xlink:type="simple">4 48.742S 141 39.075E</named-content>, K. Sagata (WB 106)” (ZSM), these females might belong to two species: <italic><tp:taxon-name><tp:taxon-name-part taxon-name-part-type="genus">Exocelina</tp:taxon-name-part> <tp:taxon-name-part taxon-name-part-type="species">sandaunensis</tp:taxon-name-part></tp:taxon-name></italic> sp. n. and <italic><tp:taxon-name><tp:taxon-name-part taxon-name-part-type="genus">Exocelina</tp:taxon-name-part> <tp:taxon-name-part taxon-name-part-type="species">ketembang</tp:taxon-name-part></tp:taxon-name></italic> Balke, 1998. 7 females “Papua New Guinea: Sandaun, Ofektaman, 820m, 17.x.2008, <named-content xmlns:xlink="http://www.w3.org/1999/xlink" content-type="dwc:verbatimCoordinates" xlink:type="simple">5.04.113S 141.35.841E</named-content>, Ibalim (PNG 190)” (ZSM), these females might belong to three species: <italic><tp:taxon-name><tp:taxon-name-part taxon-name-part-type="genus">Exocelina</tp:taxon-name-part> <tp:taxon-name-part taxon-name-part-type="species">sandaunensis</tp:taxon-name-part></tp:taxon-name></italic> sp. n., <italic><tp:taxon-name><tp:taxon-name-part taxon-name-part-type="genus">Exocelina</tp:taxon-name-part> <tp:taxon-name-part taxon-name-part-type="species">aipomek</tp:taxon-name-part></tp:taxon-name></italic> Balke, 1998, and <italic><tp:taxon-name><tp:taxon-name-part taxon-name-part-type="genus">Exocelina</tp:taxon-name-part> <tp:taxon-name-part taxon-name-part-type="species">ketembang</tp:taxon-name-part></tp:taxon-name></italic> Balke, 1998.</p></tp:treatment-sec><tp:treatment-sec sec-type="Diagnosis"><title>Diagnosis.</title><p>Beetle medium-sized, dark brown to piceous, slightly submatt; pronotum with lateral bead; male antennomeres 3–5 evidently enlarged, slightly rounded, antennomeres 3, 4 almost equal in size, antennomere 5 slightly smaller, with external margin almost straight, antennomere 6 somewhat enlarged; male protarsomere 4 with large, slender, evidently curved anterolateral hook-like seta; median lobe broad, with very weak submedian constriction in ventral view and thin apex in lateral view, apex with small lateral setae; paramere with notch on dorsal side and subdistal part elongate, with numerous, long, thick, curved at apex setae. This species is similar to <italic><tp:taxon-name><tp:taxon-name-part taxon-name-part-type="genus">Exocelina</tp:taxon-name-part> <tp:taxon-name-part taxon-name-part-type="species">simbaiarea</tp:taxon-name-part></tp:taxon-name></italic> sp. n., <italic><tp:taxon-name><tp:taxon-name-part taxon-name-part-type="genus">Exocelina</tp:taxon-name-part> <tp:taxon-name-part taxon-name-part-type="species">tariensis</tp:taxon-name-part></tp:taxon-name></italic> sp. n., and <italic><tp:taxon-name><tp:taxon-name-part taxon-name-part-type="genus">Exocelina</tp:taxon-name-part> <tp:taxon-name-part taxon-name-part-type="species">jimiensis</tp:taxon-name-part></tp:taxon-name></italic> sp. n., see differences under their diagnoses.</p></tp:treatment-sec><tp:treatment-sec sec-type="Description"><title>Description.</title><p><italic>Size and shape</italic>: Beetle medium-sized (TL-H 3.5–4.0 mm, TL 3.9–4.5 mm, MW 1.85–2.15 mm), with oblong-oval habitus, broadest at elytral middle. <italic>Coloration</italic>: Dorsal surface more or less uniform dark brown to piceous, slightly paler on clypeus, vertex, pronotal sides, and along elytral suture; head appendages and legs yellowish red, legs reddish brown distally (Fig. <xref ref-type="fig" rid="F26">41</xref>). Teneral specimens paler.</p><p><italic>Surface sculpture</italic>: Head with dense punctation (spaces between punctures 1–3 times size of punctures), evidently finer and sparser anteriorly; diameter of punctures equal or smaller than diameter of cells of microreticulation. Pronotum with finer, sparser, and more evenly distributed punctation than on head. Elytra with very sparse and fine punctation. Pronotum and elytra with relatively weakly impressed microreticulation, dorsal surface slightly submatt. Head with microreticulation stronger. Metaventrite and metacoxa distinctly microreticulate, metacoxal figs with longitudinal strioles and transverse wrinkles. Abdominal ventrites with distinct microreticulation, strioles, and fine sparse punctation, coarser and denser on two last abdominal ventrites.</p><!--PageBreak--><p><italic>Structures</italic>: Pronotum with distinct lateral bead. Base of prosternum and neck of prosternal process and neck of prosternal process with distinct ridge, smooth and not rounded anteriorly, with small anterolateral extensions. Blade of prosternal process lanceolate, relatively narrow, convex, with distinct lateral bead and few setae; neck and blade of prosternal process evenly jointed. Abdominal ventrite 6 slightly truncate apically.</p><p><italic>Male</italic>: Antennomeres 3–5 evidently enlarged, slightly rounded, antennomeres 3, 4 almost equal in size, antennomere 5 slightly smaller, with external margin almost straight, antennomere 6 somewhat enlarged; (Fig. <xref ref-type="fig" rid="F12">13A</xref>). Protarsomere 4 with large, slender, evidently curved anterolateral hook-like seta. Protarsomere 5 ventrally with anterior row of 15 and posterior row of 3 short setae (Fig. <xref ref-type="fig" rid="F12">13B</xref>). Abdominal ventrite 6 with 7–10 lateral striae on each side. Median lobe broad, with very weak submedian constriction in ventral view and thin apex in lateral view, apex with small lateral setae (Figs <xref ref-type="fig" rid="F12">13C, D</xref>). Paramere with notch on dorsal side and subdistal part elongate, with numerous, long, thick, curved at apex setae (Fig. <xref ref-type="fig" rid="F12">13E</xref>).</p><p><italic>Holotype</italic>: TL-H 3.75 mm, TL 4.25 mm, MW 2 mm.</p><p><italic>Female</italic>: Antennae simple, abdominal ventrite 6 without striae.</p></tp:treatment-sec><tp:treatment-sec sec-type="Distribution"><title>Distribution.</title><p>Papua New Guinea. This species is known from Sandaun Province (Fig. <xref ref-type="fig" rid="F30">53</xref>).</p></tp:treatment-sec><tp:treatment-sec sec-type="Etymology"><title>Etymology.</title><p>The species is named after Sandaun Province where it was collected. The name is an adjective in the nominative singular.</p></tp:treatment-sec><tp:treatment-sec><!--Section generated to contain objects referenced in tp:taxon-treatment.--><fig id="F12" position="float" orientation="portrait"><label>Figure 13.</label><caption><p><italic><tp:taxon-name><tp:taxon-name-part taxon-name-part-type="genus">Exocelina</tp:taxon-name-part> <tp:taxon-name-part taxon-name-part-type="species">sandaunensis</tp:taxon-name-part></tp:taxon-name></italic> sp. n. <bold>A</bold> male antenna <bold>B</bold> male protarsomeres 4–5 in ventral view <bold>C</bold> median lobe in ventral view <bold>D</bold> median lobe in lateral view <bold>E</bold> paramere in external view.</p></caption><graphic xmlns:xlink="http://www.w3.org/1999/xlink" xlink:href="zookeys-468-001-g012.jpg" position="float" orientation="portrait" xlink:type="simple" id="oo_36204.jpg"/></fig><fig id="F26" position="float" orientation="portrait"><label>Figures 39–42.</label><caption><p>Habitus and coloration. <bold>39</bold> <italic><tp:taxon-name><tp:taxon-name-part taxon-name-part-type="genus">Exocelina</tp:taxon-name-part> <tp:taxon-name-part taxon-name-part-type="species">tariensis</tp:taxon-name-part></tp:taxon-name></italic> sp. n. <bold>40</bold> <italic><tp:taxon-name><tp:taxon-name-part taxon-name-part-type="genus">Exocelina</tp:taxon-name-part> <tp:taxon-name-part taxon-name-part-type="species">simbaiarea</tp:taxon-name-part></tp:taxon-name></italic> sp. n. <bold>41</bold> <italic><tp:taxon-name><tp:taxon-name-part taxon-name-part-type="genus">Exocelina</tp:taxon-name-part> <tp:taxon-name-part taxon-name-part-type="species">sandaunensis</tp:taxon-name-part></tp:taxon-name></italic> sp. n. <bold>42</bold> <italic><tp:taxon-name><tp:taxon-name-part taxon-name-part-type="genus">Exocelina</tp:taxon-name-part> <tp:taxon-name-part taxon-name-part-type="species">gorokaensis</tp:taxon-name-part></tp:taxon-name></italic> sp. n.</p></caption><graphic xmlns:xlink="http://www.w3.org/1999/xlink" xlink:href="zookeys-468-001-g026.jpg" position="float" orientation="portrait" xlink:type="simple" id="oo_36218.jpg"/></fig><fig id="F30" position="float" orientation="portrait"><label>Figure 53.</label><caption><p>Map of New Guinea showing distribution of species of the <italic><tp:taxon-name><tp:taxon-name-part taxon-name-part-type="genus">Exocelina</tp:taxon-name-part> <tp:taxon-name-part taxon-name-part-type="species">ekari</tp:taxon-name-part></tp:taxon-name></italic>-group treated herein.</p></caption><graphic xmlns:xlink="http://www.w3.org/1999/xlink" xlink:href="zookeys-468-001-g030.jpg" position="float" orientation="portrait" xlink:type="simple" id="oo_36222.jpg"/></fig></tp:treatment-sec></tp:taxon-treatment>
