# Supplementary material for: Description of 23 new species of the Exocelina ekari-group from New Guinea, with a key to all representatives of the species group (Coleoptera, Dytiscidae, Copelatinae)
Source: Zookeys. 2014 Dec 23;(468):1–83. doi: 10.3897/zookeys.468.8506 (PMC4296520; doi:10.3897/zookeys.468.8506)
Supplement: XML Treatment for Exocelina bifida [file zookeys.468.8506-treatment26.xml]

<!DOCTYPE tp:taxon-treatment
  PUBLIC "-//TaxonX//DTD Taxonomic Treatment Publishing DTD v0 20100105//EN" "tax-treatment-NSO.dtd">
<tp:taxon-treatment xmlns:tp="http://www.plazi.org/taxpub"><tp:treatment-meta><kwd-group><label>Taxon classification</label><kwd><named-content content-type="kingdom">Animalia</named-content></kwd><kwd><named-content content-type="order">Coleoptera</named-content></kwd><kwd><named-content content-type="family">Dytiscidae</named-content></kwd></kwd-group><mixed-citation publication-type="journal"><person-group><name><surname>Shaverdo</surname><given-names>Helena</given-names></name><name><surname>Sagata</surname><given-names>Katayo</given-names></name><name><surname>Panjaitan</surname><given-names>Rawati</given-names></name><name><surname>Menufandu</surname><given-names>Herlina</given-names></name><name><surname>Balke</surname><given-names>Michael</given-names></name></person-group><article-title>Description of 23 new species of the <italic><tp:taxon-name><tp:taxon-name-part taxon-name-part-type="genus">Exocelina</tp:taxon-name-part> <tp:taxon-name-part taxon-name-part-type="species">ekari</tp:taxon-name-part></tp:taxon-name></italic>-group from New Guinea, with a key to all representatives of the species group (<tp:taxon-name><tp:taxon-name-part taxon-name-part-type="order">Coleoptera</tp:taxon-name-part></tp:taxon-name>, <tp:taxon-name><tp:taxon-name-part taxon-name-part-type="family">Dytiscidae</tp:taxon-name-part></tp:taxon-name>, <tp:taxon-name><tp:taxon-name-part taxon-name-part-type="subfamily">Copelatinae</tp:taxon-name-part></tp:taxon-name>)</article-title><source>Zookeys</source><day>23</day><month>12</month><year>2014</year><volume>2014</volume><issue>468</issue><fpage>1</fpage><lpage>83</lpage><pub-id pub-id-type="doi">10.3897/zookeys.468.8506</pub-id></mixed-citation></tp:treatment-meta><tp:nomenclature><tp:taxon-name>
                            <tp:taxon-name-part taxon-name-part-type="genus">Exocelina</tp:taxon-name-part>
                            <tp:taxon-name-part taxon-name-part-type="species">bifida</tp:taxon-name-part>
                        </tp:taxon-name><tp:taxon-authority>Shaverdo, Hendrich &amp; Balke, 2012</tp:taxon-authority><xref ref-type="fig" rid="F18">Fig. 20</xref><!--PageBreak--></tp:nomenclature><tp:treatment-sec sec-type="Records"><title>Records.</title><p><bold>Papua New Guinea: Sandaun Province</bold> (first record): 6 males, 5 females “Papua New Guinea: Sandaun, Mianmin area, &gt;600m, 13.i.2010, Ibalim &amp; Pius (PNG236)”, two males additionally with labels “DNA M. Balke 4926” and “DNA M. Balke 4927” (NHMW, ZSM). 8 males, 6 females “Papua New Guinea: Sandaun, Mianmin area, &gt;600m, 13.i.2010, Ibalim &amp; Pius (PNG235)” (NHMW, ZSM). 4 males, 3 females “Papua New Guinea: Sandaun, Mianmin area, &gt;700m, 14.i.2010, <named-content xmlns:xlink="http://www.w3.org/1999/xlink" content-type="dwc:verbatimCoordinates" xlink:type="simple">04 54.540S 141 36.953E</named-content>, Ibalim &amp; Pius (PNG238)” (NHMW, ZSM). 3 males, 3 females “Papua New Guinea: Sandaun, Mianmin (river), 700m, 21.x.2008, <named-content xmlns:xlink="http://www.w3.org/1999/xlink" content-type="dwc:verbatimCoordinates" xlink:type="simple">04.52.858S 141.31.706E</named-content>, Ibalim (PNG 197)” (ZSM). 1 female “Papua New Guinea: Sandaun, Mianmin, 1080m, 24.x.2008, <named-content xmlns:xlink="http://www.w3.org/1999/xlink" content-type="dwc:verbatimCoordinates" xlink:type="simple">04.55.780S 141.38.185E</named-content>, S. Ibalim PNG195” (ZSM). <!--PageBreak-->1 male, 1 female “Papua New Guinea: Sandaun, Ofektaman, 820m, 17.x.2008, <named-content xmlns:xlink="http://www.w3.org/1999/xlink" content-type="dwc:verbatimCoordinates" xlink:type="simple">5.04.113S 141.35.841E</named-content>, Ibalim (PNG 190)”, male additionally with a label “DNA M. Balke 3722” (ZSM).</p></tp:treatment-sec><tp:treatment-sec sec-type="Morphological notes"><title>Morphological notes.</title><p>Beetles are smaller (TL-H 3.1–3.55 mm, TL 3.45–3.85 mm, MW 1.7–1.9 mm) than ones from the type locality: IN: Papua, Jayawijaya, Borme, Tarmlu. Also they have a slightly different shape of the median lobe of the aedeagus: the apex is less concave and narrower in ventral view and the right lateral side broader than in <italic><tp:taxon-name><tp:taxon-name-part taxon-name-part-type="genus">Exocelina</tp:taxon-name-part> <tp:taxon-name-part taxon-name-part-type="species">bifida</tp:taxon-name-part></tp:taxon-name></italic> (Fig. <xref ref-type="fig" rid="F18">20C</xref>). Differences in the setation of the protarsi and parameres are most likely within in the limits of intraspecific variability (Figs <xref ref-type="fig" rid="F18">20B, E</xref>). In order to establish the status of these specimens, additional material from the border area, IN: Papua, Jayawijaya / PNG: Sandaun, is needed.</p></tp:treatment-sec><tp:treatment-sec sec-type="Distribution"><title>Distribution.</title><p>Central part of the New Guinea Island, i.e., Indonesia: Papua Province, Jayawijaya Regency and Papua New Guinea: Sandaun Province.</p></tp:treatment-sec><tp:treatment-sec><!--Section generated to contain objects referenced in tp:taxon-treatment.--><fig id="F18" position="float" orientation="portrait"><label>Figures 19, 20. 19</label><caption><p><italic><tp:taxon-name><tp:taxon-name-part taxon-name-part-type="genus">Exocelina</tp:taxon-name-part> <tp:taxon-name-part taxon-name-part-type="species">pseudobifida</tp:taxon-name-part></tp:taxon-name></italic> sp. n. <bold>20</bold> <italic><tp:taxon-name><tp:taxon-name-part taxon-name-part-type="genus">Exocelina</tp:taxon-name-part> <tp:taxon-name-part taxon-name-part-type="species">bifida</tp:taxon-name-part></tp:taxon-name></italic> Shaverdo, Hendrich &amp; Balke, 2012 from Sandaun Province, Papua New Guinea <bold>A</bold> male antenna <bold>B</bold> male protarsomeres 4–5 in ventral view <bold>C</bold> median lobe in ventral view <bold>D</bold> median lobe in lateral view <bold>E</bold> paramere in external view.</p></caption><graphic xmlns:xlink="http://www.w3.org/1999/xlink" xlink:href="zookeys-468-001-g018.jpg" position="float" orientation="portrait" xlink:type="simple" id="oo_36210.jpg"/></fig></tp:treatment-sec></tp:taxon-treatment>
