# Supplementary material for: Description of 23 new species of the Exocelina ekari-group from New Guinea, with a key to all representatives of the species group (Coleoptera, Dytiscidae, Copelatinae)
Source: Zookeys. 2014 Dec 23;(468):1–83. doi: 10.3897/zookeys.468.8506 (PMC4296520; doi:10.3897/zookeys.468.8506)
Supplement: XML Treatment for Exocelina polita [file zookeys.468.8506-treatment29.xml]

<!DOCTYPE tp:taxon-treatment
  PUBLIC "-//TaxonX//DTD Taxonomic Treatment Publishing DTD v0 20100105//EN" "tax-treatment-NSO.dtd">
<tp:taxon-treatment xmlns:tp="http://www.plazi.org/taxpub"><tp:treatment-meta><kwd-group><label>Taxon classification</label><kwd><named-content content-type="kingdom">Animalia</named-content></kwd><kwd><named-content content-type="order">Coleoptera</named-content></kwd><kwd><named-content content-type="family">Dytiscidae</named-content></kwd></kwd-group><mixed-citation publication-type="journal"><person-group><name><surname>Shaverdo</surname><given-names>Helena</given-names></name><name><surname>Sagata</surname><given-names>Katayo</given-names></name><name><surname>Panjaitan</surname><given-names>Rawati</given-names></name><name><surname>Menufandu</surname><given-names>Herlina</given-names></name><name><surname>Balke</surname><given-names>Michael</given-names></name></person-group><article-title>Description of 23 new species of the <italic><tp:taxon-name><tp:taxon-name-part taxon-name-part-type="genus">Exocelina</tp:taxon-name-part> <tp:taxon-name-part taxon-name-part-type="species">ekari</tp:taxon-name-part></tp:taxon-name></italic>-group from New Guinea, with a key to all representatives of the species group (<tp:taxon-name><tp:taxon-name-part taxon-name-part-type="order">Coleoptera</tp:taxon-name-part></tp:taxon-name>, <tp:taxon-name><tp:taxon-name-part taxon-name-part-type="family">Dytiscidae</tp:taxon-name-part></tp:taxon-name>, <tp:taxon-name><tp:taxon-name-part taxon-name-part-type="subfamily">Copelatinae</tp:taxon-name-part></tp:taxon-name>)</article-title><source>Zookeys</source><day>23</day><month>12</month><year>2014</year><volume>2014</volume><issue>468</issue><fpage>1</fpage><lpage>83</lpage><pub-id pub-id-type="doi">10.3897/zookeys.468.8506</pub-id></mixed-citation></tp:treatment-meta><tp:nomenclature><tp:taxon-name>
                            <tp:taxon-name-part taxon-name-part-type="genus">Exocelina</tp:taxon-name-part>
                            <tp:taxon-name-part taxon-name-part-type="species">polita</tp:taxon-name-part>
                        </tp:taxon-name><tp:taxon-authority>(Sharp, 1882)</tp:taxon-authority></tp:nomenclature><tp:treatment-sec sec-type="Records"><title>Records.</title><p><bold>Indonesia: West Papua</bold> (additional record): 13 males, 13 females “Indonesia: Papua Barat, Manokwari to Kebar, forest stream, 302m, 3.xi.2013, <named-content xmlns:xlink="http://www.w3.org/1999/xlink" content-type="dwc:verbatimCoordinates" xlink:type="simple">-0,80058566 133,33216397</named-content>, UNIPA (BH023)”, one male additionally with a label “M.Balke 6186” (MZB, NHMW, ZSM). 36 males 78 females “Indonesia: Papua Barat, Kebar to Aibogar, slow forest stream, 503m, 4.xi.2013, <named-content xmlns:xlink="http://www.w3.org/1999/xlink" content-type="dwc:verbatimCoordinates" xlink:type="simple">-0,86241595 132,82993928</named-content>, UNIPA (BH025)”, one male additionally with a label “M.Balke 6191”, the females are a mixture of <!--PageBreak--><italic><tp:taxon-name><tp:taxon-name-part taxon-name-part-type="genus">Exocelina</tp:taxon-name-part> <tp:taxon-name-part taxon-name-part-type="species">polita</tp:taxon-name-part></tp:taxon-name></italic> and one undescribed species (NHMW, ZSM). 6 males, 9 females “Indonesia: Papua Barat, Kebar to Manokwari, 1 h from Kebar, limesone creek and roadside pools, 331m, 8.xi.2013, <named-content xmlns:xlink="http://www.w3.org/1999/xlink" content-type="dwc:verbatimCoordinates" xlink:type="simple">-0,80138488 133,32238254</named-content>, UNIPA (BH035)”, one male and one female additionally with labels “M.Balke 6197” and “M.Balke 6198” respectively (MZB, NHMW, ZSM).</p></tp:treatment-sec><tp:treatment-sec sec-type="Morphological notes"><title>Morphological notes.</title><p>Most specimens are darker than the holotype, piceous, with dark brown head and pronotal sides. It is obvious that the holotype, with its dark brown dorsal coloration, is a slightly teneral specimen. Some variability (narrower apex in lateral view) in the shape of the apical part of the median lobe is observed.</p></tp:treatment-sec><tp:treatment-sec sec-type="Distribution"><title>Distribution.</title><p>Indonesia: West Papua Province: Manokwari Regency. So far, this species has been known only as its holotype from Arfak Mountains. The present records are an extension of the known distribution of the species to the northwest.</p></tp:treatment-sec></tp:taxon-treatment>
